# Supplementary material for: C–O Coupling of Hydrazones with Diacetyliminoxyl Radical Leading to Azo Oxime Ethers—Novel Antifungal Agents
Source: Molecules. 2023 Nov 30;28(23):7863. doi: 10.3390/molecules28237863 (PMC10707749; doi:10.3390/molecules28237863)
Supplement: Supplementary file 1 [file molecules-28-07863-s001.zip]

Archive with 2 entries (2 files):
- 2023-11-25 Supporting info.pdf
- 3ag.cif
