# Supplementary material for: C–O Coupling of Hydrazones with Diacetyliminoxyl Radical Leading to Azo Oxime Ethers—Novel Antifungal Agents
Source: Molecules. 2023 Nov 30;28(23):7863. doi: 10.3390/molecules28237863 (PMC10707749; doi:10.3390/molecules28237863)
Supplement: Supplementary file 1 [file molecules-28-07863-s001.zip › 3ag.cif]

data_OS108

_publ_section_acknowledgements
;
Crystal structure determination was performed in the Department of Structural
Studies of Zelinsky Institute of Organic Chemistry, Moscow.
;

_audit_creation_method            'SHELXL-2018/3'
_shelx_SHELXL_version_number      '2018/3'
_chemical_name_systematic         ?
_chemical_name_common             ?
_chemical_melting_point           ?
_chemical_formula_moiety          'C19 H18 Br N3 O3'
_chemical_formula_sum             'C19 H18 Br N3 O3'
_chemical_formula_weight          416.27

loop_
 _atom_type_symbol
 _atom_type_description
 _atom_type_scat_dispersion_real
 _atom_type_scat_dispersion_imag
 _atom_type_scat_source
 'C'  'C'   0.0033   0.0016
 'International Tables Vol C Tables 4.2.6.8 and 6.1.1.4'
 'H'  'H'   0.0000   0.0000
 'International Tables Vol C Tables 4.2.6.8 and 6.1.1.4'
 'N'  'N'   0.0061   0.0033
 'International Tables Vol C Tables 4.2.6.8 and 6.1.1.4'
 'O'  'O'   0.0106   0.0060
 'International Tables Vol C Tables 4.2.6.8 and 6.1.1.4'
 'Br'  'Br'  -0.2901   2.4595
 'International Tables Vol C Tables 4.2.6.8 and 6.1.1.4'
 
_space_group_crystal_system       triclinic
_space_group_IT_number            2
_space_group_name_H-M_alt         'P -1'
_space_group_name_Hall            '-P 1'
 
_shelx_space_group_comment
;
The symmetry employed for this shelxl refinement is uniquely defined
by the following loop, which should always be used as a source of
symmetry information in preference to the above space-group names.
They are only intended as comments.
;
 
loop_
 _space_group_symop_operation_xyz
 'x, y, z'
 '-x, -y, -z'
 
_cell_length_a                    8.5693(3)
_cell_length_b                    8.6800(3)
_cell_length_c                    13.7733(4)
_cell_angle_alpha                 77.8358(8)
_cell_angle_beta                  81.1246(9)
_cell_angle_gamma                 69.2122(8)
_cell_volume                      932.73(5)
_cell_formula_units_Z             2
_cell_measurement_temperature     100(2)
_cell_measurement_reflns_used      9793
_cell_measurement_theta_min        2.55
_cell_measurement_theta_max       37.62
_exptl_crystal_description        block
_exptl_crystal_colour             'light yellow'
_exptl_crystal_density_meas       ?
_exptl_crystal_density_method     'not measured'

_exptl_crystal_density_diffrn     1.482          
_exptl_crystal_F_000              424
_exptl_transmission_factor_min    ?
_exptl_transmission_factor_max    ?
_exptl_crystal_size_max           0.58
_exptl_crystal_size_mid           0.55
_exptl_crystal_size_min           0.43
_exptl_absorpt_coefficient_mu     2.227
_shelx_estimated_absorpt_T_min    0.358
_shelx_estimated_absorpt_T_max    0.448
_exptl_absorpt_correction_type    multi-scan
_exptl_absorpt_correction_T_min   0.1390
_exptl_absorpt_correction_T_max   0.2763
_exptl_absorpt_process_details
;
 SADABS 2016/2 (Krause et al., J. Appl. Cryst. 2015, 48, 3-10).
;
_diffrn_ambient_temperature       100(2)
_diffrn_radiation_wavelength      0.71073
_diffrn_radiation_type            MoK\a
_diffrn_source                    'fine-focus sealed X-Ray tube'
_diffrn_radiation_monochromator   graphite
_diffrn_measurement_device_type   'Bruker AXS D8 QUEST, Photon III detector'
_diffrn_measurement_method        '\f and \w shutterless scans'
_diffrn_detector_area_resol_mean  7.31
_diffrn_reflns_number             57161
_diffrn_reflns_av_unetI/netI      0.0261
_diffrn_reflns_av_R_equivalents   0.0388
_diffrn_reflns_limit_h_min        -14
_diffrn_reflns_limit_h_max        14
_diffrn_reflns_limit_k_min        -14
_diffrn_reflns_limit_k_max        14
_diffrn_reflns_limit_l_min        -23
_diffrn_reflns_limit_l_max        23
_diffrn_reflns_theta_min          2.546
_diffrn_reflns_theta_max          37.807
_diffrn_reflns_theta_full         25.242
_diffrn_measured_fraction_theta_max   0.999
_diffrn_measured_fraction_theta_full  0.999
_diffrn_reflns_Laue_measured_fraction_max    0.999
_diffrn_reflns_Laue_measured_fraction_full   0.999
_diffrn_reflns_point_group_measured_fraction_max   0.999
_diffrn_reflns_point_group_measured_fraction_full  0.999
_reflns_number_total              9989
_reflns_number_gt                 8239
_reflns_threshold_expression      'I > 2\s(I)'
_reflns_Friedel_coverage          0.000
_reflns_Friedel_fraction_max      .
_reflns_Friedel_fraction_full     .
 
_reflns_special_details
;
 Reflections were merged by SHELXL according to the crystal
 class for the calculation of statistics and refinement.
 
 _reflns_Friedel_fraction is defined as the number of unique
 Friedel pairs measured divided by the number that would be
 possible theoretically, ignoring centric projections and
 systematic absences.
;
 
_computing_data_collection        '<i>APEX3</i> (Bruker, 2019)'
_computing_cell_refinement        'SAINT (Bruker, 2019)'
_computing_data_reduction         'SAINT (Bruker, 2019)'
_computing_structure_solution
;
SHELXT, SHELXS-2013 (Sheldrick, Acta Cryst., 2015, A71, 3-8)
;
_computing_structure_refinement
;
SHELXL-2018 (Sheldrick, Acta Cryst., 2015, C71, 3-8)
;
_computing_molecular_graphics
;
SHELXTL (Sheldrick, Acta Cryst., 2008, A64, 112-122)
;
_computing_publication_material
;
SHELXTL (Sheldrick, Acta Cryst., 2008, A64, 112-122)
;
_refine_special_details
;
 Refinement of F^2^ against ALL reflections.  The weighted R-factor wR and 
 goodness of fit S are based on F^2^, conventional R-factors R are based 
 on F, with F set to zero for negative F^2^. The threshold expression of 
 F^2^ > 2sigma(F^2^) is used only for calculating R-factors(gt) etc. and is 
 not relevant to the choice of reflections for refinement.  R-factors based 
 on F^2^ are statistically about twice as large as those based on F, and R- 
 factors based on ALL data will be even larger.
;
_refine_ls_structure_factor_coef  Fsqd
_refine_ls_matrix_type            full
_refine_ls_weighting_scheme       calc
_refine_ls_weighting_details
'w=1/[\s^2^(Fo^2^)+(0.0395P)^2^+0.3907P] where P=(Fo^2^+2Fc^2^)/3'
_atom_sites_solution_primary      direct
_atom_sites_solution_secondary    difmap
_atom_sites_solution_hydrogens    geom
_refine_ls_hydrogen_treatment     constr
_refine_ls_extinction_method      'SHELXL-2018/3 (Sheldrick 2018)'
_refine_ls_extinction_coef        0.0100(14)
_refine_ls_extinction_expression
 'Fc^*^=kFc[1+0.001xFc^2^\l^3^/sin(2\q)]^-1/4^'
_refine_ls_number_reflns          9989
_refine_ls_number_parameters      239
_refine_ls_number_restraints      0
_refine_ls_R_factor_all           0.0439
_refine_ls_R_factor_gt            0.0322
_refine_ls_wR_factor_ref          0.0861
_refine_ls_wR_factor_gt           0.0812
_refine_ls_goodness_of_fit_ref    1.026
_refine_ls_restrained_S_all       1.026
_refine_ls_shift/su_max           0.002
_refine_ls_shift/su_mean          0.000
 
loop_
 _atom_site_label
 _atom_site_type_symbol
 _atom_site_fract_x
 _atom_site_fract_y
 _atom_site_fract_z
 _atom_site_U_iso_or_equiv
 _atom_site_adp_type
 _atom_site_occupancy
 _atom_site_site_symmetry_order  
 _atom_site_calc_flag
 _atom_site_refinement_flags_posn
 _atom_site_refinement_flags_adp
 _atom_site_refinement_flags_occupancy
 _atom_site_disorder_assembly
 _atom_site_disorder_group
Br1 Br 1.14043(2) 0.63415(2) 0.64369(2) 0.02635(4) Uani 1 1 d . . . . .
O1 O 0.59314(9) 0.22868(10) 0.83979(6) 0.01683(13) Uani 1 1 d . . . . .
O2 O 0.08341(10) 0.23684(12) 0.98893(7) 0.02443(16) Uani 1 1 d . . . . .
O3 O 0.38985(13) 0.32689(13) 1.05107(7) 0.02767(18) Uani 1 1 d . . . . .
N1 N 0.69467(10) 0.11456(10) 0.60973(6) 0.01494(13) Uani 1 1 d . . . . .
N2 N 0.62029(10) 0.20640(10) 0.67237(6) 0.01449(13) Uani 1 1 d . . . . .
N3 N 0.47098(11) 0.15210(11) 0.85475(6) 0.01658(14) Uani 1 1 d . . . . .
C1 C 0.61559(12) 0.15529(12) 0.51935(7) 0.01413(14) Uani 1 1 d . . . . .
C2 C 0.68617(13) 0.04085(13) 0.45480(8) 0.01729(16) Uani 1 1 d . . . . .
H2 H 0.779110 -0.056377 0.472572 0.021 Uiso 1 1 calc R U . . .
C3 C 0.62045(15) 0.06887(15) 0.36397(8) 0.02146(18) Uani 1 1 d . . . . .
H3 H 0.666703 -0.011222 0.320659 0.026 Uiso 1 1 calc R U . . .
C4 C 0.48786(14) 0.21288(14) 0.33608(8) 0.01972(17) Uani 1 1 d . . . . .
H4 H 0.445318 0.233888 0.273088 0.024 Uiso 1 1 calc R U . . .
C5 C 0.41736(14) 0.32749(14) 0.40285(9) 0.02117(18) Uani 1 1 d . . . . .
H5 H 0.324928 0.425207 0.385021 0.025 Uiso 1 1 calc R U . . .
C6 C 0.48058(13) 0.30001(12) 0.49398(8) 0.01679(15) Uani 1 1 d . . . . .
H6 H 0.432928 0.378206 0.538377 0.020 Uiso 1 1 calc R U . . .
C7 C 0.71594(11) 0.16621(12) 0.76090(7) 0.01395(14) Uani 1 1 d . . . . .
C8 C 0.81225(13) -0.01772(12) 0.79060(8) 0.01767(16) Uani 1 1 d . . . . .
H8A H 0.892094 -0.058183 0.734936 0.026 Uiso 1 1 calc R U . . .
H8B H 0.733918 -0.080548 0.807511 0.026 Uiso 1 1 calc R U . . .
H8C H 0.873110 -0.033504 0.848596 0.026 Uiso 1 1 calc R U . . .
C9 C 0.82651(11) 0.27518(11) 0.73976(7) 0.01341(14) Uani 1 1 d . . . . .
C10 C 0.81144(12) 0.39417(12) 0.79755(7) 0.01564(15) Uani 1 1 d . . . . .
H10 H 0.734378 0.404555 0.855282 0.019 Uiso 1 1 calc R U . . .
C11 C 0.90870(13) 0.49831(13) 0.77130(8) 0.01737(16) Uani 1 1 d . . . . .
H11 H 0.898883 0.578774 0.811187 0.021 Uiso 1 1 calc R U . . .
C12 C 1.01960(12) 0.48328(13) 0.68660(8) 0.01745(16) Uani 1 1 d . . . . .
C13 C 1.04090(13) 0.36175(14) 0.62972(8) 0.01953(17) Uani 1 1 d . . . . .
H13 H 1.120266 0.349777 0.573067 0.023 Uiso 1 1 calc R U . . .
C14 C 0.94433(13) 0.25801(13) 0.65698(8) 0.01791(16) Uani 1 1 d . . . . .
H14 H 0.958606 0.174023 0.618735 0.021 Uiso 1 1 calc R U . . .
C15 C 0.21617(16) 0.00389(18) 0.90464(10) 0.0287(2) Uani 1 1 d . . . . .
H15A H 0.333074 -0.070015 0.900117 0.043 Uiso 1 1 calc R U . . .
H15B H 0.173628 0.034862 0.838672 0.043 Uiso 1 1 calc R U . . .
H15C H 0.148475 -0.054244 0.951313 0.043 Uiso 1 1 calc R U . . .
C16 C 0.20601(12) 0.15785(13) 0.94092(7) 0.01745(16) Uani 1 1 d . . . . .
C17 C 0.35151(12) 0.22018(12) 0.91689(7) 0.01570(15) Uani 1 1 d . . . . .
C18 C 0.34867(13) 0.36072(13) 0.96691(8) 0.01864(17) Uani 1 1 d . . . . .
C19 C 0.29220(18) 0.53280(16) 0.90854(11) 0.0296(2) Uani 1 1 d . . . . .
H19A H 0.350320 0.533140 0.841424 0.044 Uiso 1 1 calc R U . . .
H19B H 0.318015 0.608989 0.941886 0.044 Uiso 1 1 calc R U . . .
H19C H 0.171060 0.569656 0.903846 0.044 Uiso 1 1 calc R U . . .
 
loop_
 _atom_site_aniso_label
 _atom_site_aniso_U_11
 _atom_site_aniso_U_22
 _atom_site_aniso_U_33
 _atom_site_aniso_U_23
 _atom_site_aniso_U_13
 _atom_site_aniso_U_12
Br1 0.02449(6) 0.02602(6) 0.03521(7) -0.01437(5) 0.01136(4) -0.01700(4)
O1 0.0156(3) 0.0207(3) 0.0177(3) -0.0097(2) 0.0067(2) -0.0100(2)
O2 0.0147(3) 0.0270(4) 0.0262(4) -0.0030(3) 0.0057(3) -0.0044(3)
O3 0.0329(5) 0.0323(4) 0.0195(3) -0.0113(3) 0.0008(3) -0.0103(4)
N1 0.0140(3) 0.0151(3) 0.0164(3) -0.0057(3) 0.0009(3) -0.0048(3)
N2 0.0129(3) 0.0148(3) 0.0163(3) -0.0055(3) 0.0013(2) -0.0048(2)
N3 0.0152(3) 0.0201(3) 0.0165(3) -0.0058(3) 0.0038(3) -0.0090(3)
C1 0.0131(3) 0.0143(3) 0.0159(3) -0.0044(3) 0.0009(3) -0.0055(3)
C2 0.0160(4) 0.0184(4) 0.0175(4) -0.0068(3) 0.0016(3) -0.0048(3)
C3 0.0237(5) 0.0259(5) 0.0173(4) -0.0085(3) 0.0013(3) -0.0097(4)
C4 0.0224(4) 0.0229(4) 0.0173(4) -0.0012(3) -0.0054(3) -0.0113(4)
C5 0.0204(4) 0.0194(4) 0.0231(4) -0.0006(3) -0.0052(4) -0.0061(3)
C6 0.0161(4) 0.0139(4) 0.0202(4) -0.0034(3) -0.0012(3) -0.0046(3)
C7 0.0128(3) 0.0150(3) 0.0145(3) -0.0055(3) 0.0033(3) -0.0052(3)
C8 0.0188(4) 0.0146(4) 0.0182(4) -0.0022(3) -0.0006(3) -0.0048(3)
C9 0.0121(3) 0.0140(3) 0.0143(3) -0.0048(3) 0.0013(3) -0.0042(3)
C10 0.0160(4) 0.0187(4) 0.0143(3) -0.0066(3) 0.0021(3) -0.0075(3)
C11 0.0176(4) 0.0194(4) 0.0184(4) -0.0080(3) 0.0019(3) -0.0089(3)
C12 0.0143(4) 0.0185(4) 0.0219(4) -0.0073(3) 0.0030(3) -0.0080(3)
C13 0.0160(4) 0.0217(4) 0.0236(4) -0.0110(3) 0.0073(3) -0.0092(3)
C14 0.0151(4) 0.0191(4) 0.0222(4) -0.0111(3) 0.0057(3) -0.0076(3)
C15 0.0252(5) 0.0363(6) 0.0332(6) -0.0157(5) 0.0084(4) -0.0196(5)
C16 0.0140(4) 0.0222(4) 0.0146(4) -0.0009(3) 0.0010(3) -0.0063(3)
C17 0.0142(4) 0.0182(4) 0.0144(3) -0.0040(3) 0.0025(3) -0.0060(3)
C18 0.0162(4) 0.0198(4) 0.0198(4) -0.0082(3) 0.0046(3) -0.0057(3)
C19 0.0310(6) 0.0197(5) 0.0356(6) -0.0054(4) -0.0006(5) -0.0060(4)
 
_geom_special_details
;
 All esds (except the esd in the dihedral angle between two l.s. planes)
 are estimated using the full covariance matrix.  The cell esds are taken
 into account individually in the estimation of esds in distances, angles
 and torsion angles; correlations between esds in cell parameters are only
 used when they are defined by crystal symmetry.  An approximate (isotropic)
 treatment of cell esds is used for estimating esds involving l.s. planes.
;
 
loop_
 _geom_bond_atom_site_label_1
 _geom_bond_atom_site_label_2
 _geom_bond_distance
 _geom_bond_site_symmetry_2
 _geom_bond_publ_flag
Br1 C12 1.8930(10) . ?
O1 N3 1.3964(11) . ?
O1 C7 1.4396(11) . ?
O2 C16 1.2151(13) . ?
O3 C18 1.2097(14) . ?
N1 N2 1.2433(11) . ?
N1 C1 1.4277(13) . ?
N2 C7 1.4855(13) . ?
N3 C17 1.2819(12) . ?
C1 C2 1.3866(13) . ?
C1 C6 1.3953(14) . ?
C2 C3 1.3904(15) . ?
C2 H2 0.9500 . ?
C3 C4 1.3875(16) . ?
C3 H3 0.9500 . ?
C4 C5 1.4099(16) . ?
C4 H4 0.9500 . ?
C5 C6 1.3849(15) . ?
C5 H5 0.9500 . ?
C6 H6 0.9500 . ?
C7 C8 1.5136(14) . ?
C7 C9 1.5205(13) . ?
C8 H8A 0.9800 . ?
C8 H8B 0.9800 . ?
C8 H8C 0.9800 . ?
C9 C10 1.3918(13) . ?
C9 C14 1.3969(13) . ?
C10 C11 1.3951(14) . ?
C10 H10 0.9500 . ?
C11 C12 1.3839(14) . ?
C11 H11 0.9500 . ?
C12 C13 1.3882(14) . ?
C13 C14 1.3882(14) . ?
C13 H13 0.9500 . ?
C14 H14 0.9500 . ?
C15 C16 1.4928(17) . ?
C15 H15A 0.9800 . ?
C15 H15B 0.9800 . ?
C15 H15C 0.9800 . ?
C16 C17 1.4942(14) . ?
C17 C18 1.5138(14) . ?
C18 C19 1.4875(17) . ?
C19 H19A 0.9800 . ?
C19 H19B 0.9800 . ?
C19 H19C 0.9800 . ?
 
loop_
 _geom_angle_atom_site_label_1
 _geom_angle_atom_site_label_2
 _geom_angle_atom_site_label_3
 _geom_angle
 _geom_angle_site_symmetry_1
 _geom_angle_site_symmetry_3
 _geom_angle_publ_flag
N3 O1 C7 109.59(7) . . ?
N2 N1 C1 114.80(8) . . ?
N1 N2 C7 112.04(8) . . ?
C17 N3 O1 110.00(8) . . ?
C2 C1 C6 120.96(9) . . ?
C2 C1 N1 114.84(8) . . ?
C6 C1 N1 124.18(8) . . ?
C1 C2 C3 119.78(10) . . ?
C1 C2 H2 120.1 . . ?
C3 C2 H2 120.1 . . ?
C4 C3 C2 120.53(10) . . ?
C4 C3 H3 119.7 . . ?
C2 C3 H3 119.7 . . ?
C3 C4 C5 118.84(10) . . ?
C3 C4 H4 120.6 . . ?
C5 C4 H4 120.6 . . ?
C6 C5 C4 121.12(10) . . ?
C6 C5 H5 119.4 . . ?
C4 C5 H5 119.4 . . ?
C5 C6 C1 118.74(9) . . ?
C5 C6 H6 120.6 . . ?
C1 C6 H6 120.6 . . ?
O1 C7 N2 105.19(7) . . ?
O1 C7 C8 111.02(8) . . ?
N2 C7 C8 114.50(8) . . ?
O1 C7 C9 105.42(7) . . ?
N2 C7 C9 106.87(7) . . ?
C8 C7 C9 113.15(8) . . ?
C7 C8 H8A 109.5 . . ?
C7 C8 H8B 109.5 . . ?
H8A C8 H8B 109.5 . . ?
C7 C8 H8C 109.5 . . ?
H8A C8 H8C 109.5 . . ?
H8B C8 H8C 109.5 . . ?
C10 C9 C14 118.96(9) . . ?
C10 C9 C7 122.73(8) . . ?
C14 C9 C7 118.28(8) . . ?
C9 C10 C11 120.48(9) . . ?
C9 C10 H10 119.8 . . ?
C11 C10 H10 119.8 . . ?
C12 C11 C10 119.37(9) . . ?
C12 C11 H11 120.3 . . ?
C10 C11 H11 120.3 . . ?
C11 C12 C13 121.15(9) . . ?
C11 C12 Br1 120.20(7) . . ?
C13 C12 Br1 118.62(7) . . ?
C12 C13 C14 118.92(9) . . ?
C12 C13 H13 120.5 . . ?
C14 C13 H13 120.5 . . ?
C13 C14 C9 121.03(9) . . ?
C13 C14 H14 119.5 . . ?
C9 C14 H14 119.5 . . ?
C16 C15 H15A 109.5 . . ?
C16 C15 H15B 109.5 . . ?
H15A C15 H15B 109.5 . . ?
C16 C15 H15C 109.5 . . ?
H15A C15 H15C 109.5 . . ?
H15B C15 H15C 109.5 . . ?
O2 C16 C15 122.97(10) . . ?
O2 C16 C17 117.83(10) . . ?
C15 C16 C17 119.20(9) . . ?
N3 C17 C16 118.09(9) . . ?
N3 C17 C18 123.85(9) . . ?
C16 C17 C18 118.06(8) . . ?
O3 C18 C19 124.51(11) . . ?
O3 C18 C17 118.57(10) . . ?
C19 C18 C17 116.91(10) . . ?
C18 C19 H19A 109.5 . . ?
C18 C19 H19B 109.5 . . ?
H19A C19 H19B 109.5 . . ?
C18 C19 H19C 109.5 . . ?
H19A C19 H19C 109.5 . . ?
H19B C19 H19C 109.5 . . ?
 
loop_
 _geom_torsion_atom_site_label_1
 _geom_torsion_atom_site_label_2
 _geom_torsion_atom_site_label_3
 _geom_torsion_atom_site_label_4
 _geom_torsion
 _geom_torsion_site_symmetry_1
 _geom_torsion_site_symmetry_2
 _geom_torsion_site_symmetry_3
 _geom_torsion_site_symmetry_4
 _geom_torsion_publ_flag
C1 N1 N2 C7 -175.32(8) . . . . ?
C7 O1 N3 C17 -172.82(8) . . . . ?
N2 N1 C1 C2 -172.14(9) . . . . ?
N2 N1 C1 C6 9.59(13) . . . . ?
C6 C1 C2 C3 -0.92(15) . . . . ?
N1 C1 C2 C3 -179.25(9) . . . . ?
C1 C2 C3 C4 1.89(16) . . . . ?
C2 C3 C4 C5 -2.10(16) . . . . ?
C3 C4 C5 C6 1.40(16) . . . . ?
C4 C5 C6 C1 -0.46(16) . . . . ?
C2 C1 C6 C5 0.22(15) . . . . ?
N1 C1 C6 C5 178.39(9) . . . . ?
N3 O1 C7 N2 58.77(9) . . . . ?
N3 O1 C7 C8 -65.61(10) . . . . ?
N3 O1 C7 C9 171.52(8) . . . . ?
N1 N2 C7 O1 -157.42(8) . . . . ?
N1 N2 C7 C8 -35.27(11) . . . . ?
N1 N2 C7 C9 90.85(9) . . . . ?
O1 C7 C9 C10 6.37(12) . . . . ?
N2 C7 C9 C10 117.94(10) . . . . ?
C8 C7 C9 C10 -115.13(10) . . . . ?
O1 C7 C9 C14 -171.62(9) . . . . ?
N2 C7 C9 C14 -60.05(11) . . . . ?
C8 C7 C9 C14 66.88(12) . . . . ?
C14 C9 C10 C11 2.06(15) . . . . ?
C7 C9 C10 C11 -175.91(9) . . . . ?
C9 C10 C11 C12 0.55(16) . . . . ?
C10 C11 C12 C13 -2.77(17) . . . . ?
C10 C11 C12 Br1 175.17(8) . . . . ?
C11 C12 C13 C14 2.29(17) . . . . ?
Br1 C12 C13 C14 -175.68(9) . . . . ?
C12 C13 C14 C9 0.41(17) . . . . ?
C10 C9 C14 C13 -2.55(16) . . . . ?
C7 C9 C14 C13 175.51(10) . . . . ?
O1 N3 C17 C16 178.58(8) . . . . ?
O1 N3 C17 C18 -1.05(14) . . . . ?
O2 C16 C17 N3 -170.25(10) . . . . ?
C15 C16 C17 N3 9.17(15) . . . . ?
O2 C16 C17 C18 9.40(14) . . . . ?
C15 C16 C17 C18 -171.17(10) . . . . ?
N3 C17 C18 O3 -99.15(13) . . . . ?
C16 C17 C18 O3 81.22(13) . . . . ?
N3 C17 C18 C19 81.75(14) . . . . ?
C16 C17 C18 C19 -97.88(12) . . . . ?
 
_refine_diff_density_max    1.168
_refine_diff_density_min   -1.302
_refine_diff_density_rms    0.071

_shelx_res_file
;
TITL OS108 in P-1
    OS108.res
    created by SHELXL-2018/3 at 10:34:20 on 24-Jul-2020
CELL 0.71073   8.56930   8.68000  13.77330  77.8358  81.1246  69.2122
ZERR    2.00   0.00030   0.00030   0.00040   0.0008   0.0009   0.0008
LATT 1
SFAC C H N O BR
UNIT 38 36 6 6 2
TEMP -173.15
SIZE 0.43 0.55 0.58
LIST 4
L.S. 5
FMAP 2
PLAN 15
ACTA
BOND $H
CONF
WGHT    0.039500    0.390700
EXTI    0.010043
FVAR       0.27139
BR1   5    1.140431    0.634146    0.643686    11.00000    0.02449    0.02602 =
         0.03521   -0.01437    0.01136   -0.01700
O1    4    0.593138    0.228680    0.839794    11.00000    0.01563    0.02075 =
         0.01766   -0.00975    0.00674   -0.01004
O2    4    0.083411    0.236840    0.988926    11.00000    0.01469    0.02702 =
         0.02618   -0.00296    0.00571   -0.00438
O3    4    0.389849    0.326889    1.051070    11.00000    0.03293    0.03231 =
         0.01950   -0.01134    0.00083   -0.01032
N1    3    0.694674    0.114557    0.609725    11.00000    0.01395    0.01512 =
         0.01638   -0.00566    0.00093   -0.00483
N2    3    0.620289    0.206398    0.672369    11.00000    0.01295    0.01479 =
         0.01634   -0.00548    0.00128   -0.00479
N3    3    0.470978    0.152100    0.854745    11.00000    0.01521    0.02007 =
         0.01655   -0.00584    0.00377   -0.00897
C1    1    0.615594    0.155286    0.519350    11.00000    0.01314    0.01430 =
         0.01588   -0.00438    0.00090   -0.00555
C2    1    0.686166    0.040851    0.454798    11.00000    0.01601    0.01838 =
         0.01745   -0.00681    0.00159   -0.00481
AFIX  43
H2    2    0.779110   -0.056377    0.472572    11.00000   -1.20000
AFIX   0
C3    1    0.620449    0.068874    0.363969    11.00000    0.02367    0.02588 =
         0.01731   -0.00854    0.00125   -0.00973
AFIX  43
H3    2    0.666703   -0.011222    0.320659    11.00000   -1.20000
AFIX   0
C4    1    0.487856    0.212880    0.336075    11.00000    0.02237    0.02288 =
         0.01726   -0.00116   -0.00542   -0.01134
AFIX  43
H4    2    0.445318    0.233888    0.273088    11.00000   -1.20000
AFIX   0
C5    1    0.417359    0.327485    0.402848    11.00000    0.02039    0.01935 =
         0.02311   -0.00065   -0.00521   -0.00614
AFIX  43
H5    2    0.324928    0.425207    0.385021    11.00000   -1.20000
AFIX   0
C6    1    0.480578    0.300009    0.493980    11.00000    0.01609    0.01389 =
         0.02017   -0.00341   -0.00115   -0.00461
AFIX  43
H6    2    0.432928    0.378206    0.538377    11.00000   -1.20000
AFIX   0
C7    1    0.715940    0.166210    0.760902    11.00000    0.01278    0.01498 =
         0.01446   -0.00549    0.00333   -0.00522
C8    1    0.812254   -0.017716    0.790604    11.00000    0.01885    0.01465 =
         0.01824   -0.00220   -0.00060   -0.00480
AFIX 137
H8A   2    0.892094   -0.058183    0.734936    11.00000   -1.50000
H8B   2    0.733918   -0.080548    0.807511    11.00000   -1.50000
H8C   2    0.873110   -0.033504    0.848596    11.00000   -1.50000
AFIX   0
C9    1    0.826508    0.275177    0.739760    11.00000    0.01209    0.01400 =
         0.01429   -0.00475    0.00134   -0.00423
C10   1    0.811442    0.394170    0.797547    11.00000    0.01601    0.01871 =
         0.01425   -0.00661    0.00213   -0.00750
AFIX  43
H10   2    0.734378    0.404555    0.855282    11.00000   -1.20000
AFIX   0
C11   1    0.908697    0.498310    0.771297    11.00000    0.01760    0.01943 =
         0.01838   -0.00803    0.00187   -0.00886
AFIX  43
H11   2    0.898883    0.578774    0.811187    11.00000   -1.20000
AFIX   0
C12   1    1.019601    0.483283    0.686596    11.00000    0.01433    0.01846 =
         0.02192   -0.00733    0.00303   -0.00798
C13   1    1.040898    0.361753    0.629721    11.00000    0.01598    0.02172 =
         0.02363   -0.01101    0.00734   -0.00925
AFIX  43
H13   2    1.120266    0.349777    0.573067    11.00000   -1.20000
AFIX   0
C14   1    0.944332    0.258007    0.656979    11.00000    0.01510    0.01911 =
         0.02217   -0.01112    0.00572   -0.00759
AFIX  43
H14   2    0.958606    0.174023    0.618735    11.00000   -1.20000
AFIX   0
C15   1    0.216170    0.003891    0.904639    11.00000    0.02516    0.03626 =
         0.03322   -0.01572    0.00838   -0.01963
AFIX 137
H15A  2    0.333074   -0.070015    0.900117    11.00000   -1.50000
H15B  2    0.173628    0.034862    0.838672    11.00000   -1.50000
H15C  2    0.148475   -0.054244    0.951313    11.00000   -1.50000
AFIX   0
C16   1    0.206015    0.157847    0.940916    11.00000    0.01400    0.02219 =
         0.01458   -0.00088    0.00096   -0.00631
C17   1    0.351507    0.220180    0.916887    11.00000    0.01421    0.01824 =
         0.01444   -0.00404    0.00250   -0.00596
C18   1    0.348668    0.360720    0.966915    11.00000    0.01616    0.01982 =
         0.01982   -0.00818    0.00465   -0.00566
C19   1    0.292199    0.532804    0.908539    11.00000    0.03098    0.01969 =
         0.03565   -0.00542   -0.00063   -0.00596
AFIX 137
H19A  2    0.350320    0.533140    0.841424    11.00000   -1.50000
H19B  2    0.318015    0.608989    0.941886    11.00000   -1.50000
H19C  2    0.171060    0.569656    0.903846    11.00000   -1.50000
AFIX   0
HKLF 4


REM  OS108 in P-1
REM wR2 = 0.086130, GooF = S = 1.02579, Restrained GooF = 1.02579 for all data
REM R1 = 0.032222 for 8239 Fo > 4sig(Fo) and 0.043857 for all 9989 data
REM 239 parameters refined using 0 restraints

END

WGHT      0.0395      0.3906

REM Highest difference peak  1.168,  deepest hole -1.302,  1-sigma level  0.071
Q1    1   1.1623  0.5957  0.6889  11.00000  0.05    1.17
Q2    1   0.5408  0.1783  0.3233  11.00000  0.05    0.75
Q3    1   0.5033  0.2421  0.3405  11.00000  0.05    0.65
Q4    1   0.4977  0.2161  0.3062  11.00000  0.05    0.64
Q5    1   0.9710  0.4729  0.7345  11.00000  0.05    0.58
Q6    1   0.8875  0.2613  0.6965  11.00000  0.05    0.54
Q7    1   0.4057  0.2018  0.8858  11.00000  0.05    0.51
Q8    1   0.6545  0.1588  0.6396  11.00000  0.05    0.48
Q9    1   0.9962  0.2982  0.6457  11.00000  0.05    0.48
Q10   1   0.4549  0.2735  0.3667  11.00000  0.05    0.47
Q11   1   0.5429  0.2224  0.5109  11.00000  0.05    0.47
Q12   1   0.7665  0.2257  0.7490  11.00000  0.05    0.46
Q13   1   0.2742  0.1907  0.9259  11.00000  0.05    0.46
Q14   1   0.6584  0.0934  0.4881  11.00000  0.05    0.46
Q15   1   0.3462  0.3017  0.9427  11.00000  0.05    0.45
;
_shelx_res_checksum   14209

_shelx_hkl_file
;
  -1   0   0    2.72    0.11
   1   0   0    2.50    0.12
   1   0   0    2.17    0.11
   1   0   0    2.80    0.12
   1   0   0    2.92    0.11
  -2   0   0    7.57    0.28
  -2   0   0    7.05    0.29
  -2   0   0    6.98    0.28
   2   0   0    7.05    0.30
   2   0   0    6.96    0.31
   2   0   0    7.47    0.28
  -3   0   0   44.98    1.47
  -3   0   0   43.84    1.48
  -3   0   0   45.22    1.50
  -3   0   0   43.87    1.51
   3   0   0   43.78    1.49
   3   0   0   40.76    1.52
   3   0   0   42.87    1.51
   3   0   0   46.88    1.48
  -4   0   0  263.42    8.34
  -4   0   0  252.91    8.36
  -4   0   0  262.90    8.39
   4   0   0  250.32    8.39
   4   0   0  253.56    8.40
   4   0   0  255.50    8.36
  -5   0   0    0.44    0.20
  -5   0   0    0.09    0.12
  -5   0   0    0.19    0.14
  -5   0   0    0.24    0.18
   5   0   0    0.16    0.19
   5   0   0    0.20    0.16
   5   0   0    0.29    0.12
  -6   0   0   39.10    1.35
  -6   0   0   36.10    1.31
  -6   0   0   35.81    1.40
  -6   0   0   38.53    1.45
   6   0   0   38.31    1.45
   6   0   0   35.80    1.46
   6   0   0   38.22    1.38
  -7   0   0   10.47    0.65
  -7   0   0    9.56    0.49
  -7   0   0   10.37    0.71
   7   0   0   10.29    0.70
   7   0   0   10.66    0.59
  -8   0   0    6.33    0.43
  -8   0   0    6.61    0.52
  -8   0   0    7.23    0.72
  -8   0   0    6.35    0.68
   8   0   0    6.13    0.68
   8   0   0    6.43    0.56
   8   0   0    5.87    0.59
  -9   0   0   14.15    0.78
  -9   0   0   16.84    1.06
  -9   0   0   14.47    0.68
  -9   0   0   17.63    1.55
   9   0   0   15.13    1.02
   9   0   0   14.99    0.83
   9   0   0   15.57    1.00
 -10   0   0    0.71    0.51
 -10   0   0    1.08    0.34
 -10   0   0    1.09    0.57
  10   0   0    0.78    0.37
  10   0   0    0.71    0.58
 -11   0   0    4.11    0.75
 -11   0   0    5.99    0.76
  11   0   0    6.74    0.76
  11   0   0    4.11    0.53
 -12   0   0    4.25    0.78
 -12   0   0    2.78    0.79
  12   0   0    3.95    0.53
  12   0   0    5.87    0.75
  12   0   0    4.18    0.86
 -13   0   0    1.69    0.73
 -13   0   0    1.48    0.84
  13   0   0    2.08    0.97
  13  -1   0    6.09    0.97
 -13   1   0    5.85    1.02
 -13   1   0    5.56    0.84
  12  -1   0    1.75    0.50
  12  -1   0    1.75    0.78
  12  -1   0    1.75    0.62
 -12   1   0    1.10    0.67
 -12   1   0    0.93    0.78
  11  -1   0    1.87    0.59
  11  -1   0    1.22    0.46
  11  -1   0    1.49    0.70
 -11   1   0    0.33    0.66
 -11   1   0    0.94    0.43
 -11   1   0    1.53    0.60
  10  -1   0    6.40    0.70
  10  -1   0    6.06    0.60
  10  -1   0    5.67    0.74
 -10   1   0    5.04    0.65
 -10   1   0    5.64    0.77
   9  -1   0    1.39    0.47
   9  -1   0    0.93    0.39
   9  -1   0    0.60    0.50
  -9   1   0    1.38    0.56
  -9   1   0    1.05    0.51
  -9   1   0    1.04    0.37
  -9   1   0    0.85    0.21
   8  -1   0  120.40    4.16
   8  -1   0  114.95    4.00
   8  -1   0  122.57    4.09
  -8   1   0  111.08    3.84
  -8   1   0  111.40    4.26
  -8   1   0  117.19    4.02
  -8   1   0  116.18    3.96
   7  -1   0   14.36    0.81
   7  -1   0   14.02    0.77
   7  -1   0   14.55    0.88
  -7   1   0   14.94    0.79
  -7   1   0   15.17    0.86
  -7   1   0   14.11    0.60
  -7   1   0   13.82    0.72
   6  -1   0    3.38    0.34
   6  -1   0    3.04    0.39
   6  -1   0    3.49    0.27
   6  -1   0    2.62    0.41
  -6   1   0    3.09    0.33
  -6   1   0    3.13    0.26
  -6   1   0    2.32    0.35
   5  -1   0  128.24    4.19
   5  -1   0  125.68    4.28
   5  -1   0  125.31    4.26
   5  -1   0  128.16    4.30
  -5   1   0  128.63    4.30
  -5   1   0  124.54    4.24
  -5   1   0  126.02    4.18
  -5   1   0  132.81    4.24
   4  -1   0   94.75    3.01
   4  -1   0   91.28    3.10
   4  -1   0   89.62    3.08
   4  -1   0   86.77    3.06
  -4   1   0   94.31    3.05
  -4   1   0   91.36    3.05
   3  -1   0   34.16    1.21
   3  -1   0   33.67    1.22
   3  -1   0   34.84    1.16
   3  -1   0   33.85    1.21
  -3   1   0   33.76    1.21
  -3   1   0   35.52    1.19
  -3   1   0   33.74    1.18
   2  -1   0  236.54    7.79
   2  -1   0  249.09    7.75
   2  -1   0  218.98    7.77
  -2   1   0  235.00    7.75
  -2   1   0  245.35    7.77
  -2   1   0  240.70    7.79
  -2   1   0  242.67    7.78
  -2   1   0  245.71    7.75
   1  -1   0  703.38   22.01
   1  -1   0  701.31   22.03
   1  -1   0  697.69   22.03
   1  -1   0  651.16   22.00
  -1   1   0  681.08   22.00
  -1   1   0  656.93   22.01
   0  -1   0   42.81    1.37
   0   1   0   44.35    1.36
   0   1   0   41.29    1.38
   0   1   0   38.42    1.37
  -1  -1   0   12.00    0.41
  -1  -1   0   11.99    0.40
  -1  -1   0   12.22    0.39
   1   1   0   11.96    0.39
   1   1   0   11.04    0.39
   1   1   0    9.68    0.40
   1   1   0   10.86    0.40
  -2  -1   0    5.04    0.23
  -2  -1   0    4.47    0.23
  -2  -1   0    4.62    0.26
  -2  -1   0    4.89    0.21
   2   1   0    5.29    0.22
   2   1   0    4.77    0.24
   2   1   0    5.31    0.21
   2   1   0    5.08    0.26
   2   1   0    5.80    0.21
  -3  -1   0   25.82    0.85
  -3  -1   0   25.28    0.89
  -3  -1   0   25.77    0.88
   3   1   0   24.47    0.88
   3   1   0   23.39    0.90
   3   1   0   23.63    0.89
  -4  -1   0   29.69    1.05
  -4  -1   0   30.54    1.09
  -4  -1   0   30.61    1.04
  -4  -1   0   31.55    1.09
   4   1   0   29.44    1.11
   4   1   0   28.82    1.10
   4   1   0   30.72    1.05
  -5  -1   0   80.30    2.67
  -5  -1   0   80.13    2.61
  -5  -1   0   77.81    2.62
  -5  -1   0   79.27    2.67
   5   1   0   75.30    2.69
   5   1   0   78.93    2.63
   5   1   0   76.89    2.69
  -6  -1   0   55.51    1.93
  -6  -1   0   54.19    1.83
  -6  -1   0   54.39    1.92
  -6  -1   0   52.98    1.84
   6   1   0   53.78    1.86
   6   1   0   51.22    1.94
   6   1   0   52.99    1.96
  -7  -1   0   77.38    2.71
  -7  -1   0   76.31    2.72
  -7  -1   0   78.73    2.61
  -7  -1   0   75.99    2.62
   7   1   0   75.46    2.75
   7   1   0   78.13    2.71
   7   1   0   77.71    2.76
  -8  -1   0   34.88    1.45
  -8  -1   0   32.75    1.28
  -8  -1   0   34.68    1.43
   8   1   0   35.37    1.51
   8   1   0   35.94    1.34
   8   1   0   34.75    1.48
  -9  -1   0    3.55    0.36
  -9  -1   0    4.03    0.37
  -9  -1   0    3.09    0.54
   9   1   0    5.42    0.51
   9   1   0    4.20    0.58
   9   1   0    4.54    0.57
 -10  -1   0   20.48    0.97
 -10  -1   0   22.27    1.26
 -10  -1   0   22.24    1.25
  10   1   0   21.23    1.03
  10   1   0   23.69    1.51
  10   1   0   24.42    1.34
 -11  -1   0    1.50    0.63
 -11  -1   0    1.72    0.37
 -11  -1   0    2.31    0.63
  11   1   0    2.60    0.70
  11   1   0    2.29    0.61
  11   1   0    2.34    0.42
 -12  -1   0    9.22    0.96
 -12  -1   0   10.16    0.99
  12   1   0   11.81    1.11
  12   1   0   10.08    0.79
  12   1   0   11.48    1.05
 -13  -1   0    2.01    0.78
 -13  -1   0    1.87    0.77
  13   1   0    2.03    0.75
  13   1   0    1.82    0.80
 -14  -1   0    0.92    0.79
 -14  -1   0   -0.03    0.76
  14   1   0   -0.65    0.82
  12  -2   0    2.69    0.56
  12  -2   0    0.76    0.76
 -12   2   0   -0.25    0.62
 -12   2   0    0.38    0.81
  11  -2   0    1.49    0.69
  11  -2   0    1.68    0.52
  11  -2   0    0.23    0.54
 -11   2   0    1.23    0.75
 -11   2   0    0.67    0.61
 -11   2   0    1.35    0.48
  10  -2   0    5.39    0.64
  10  -2   0    5.77    0.80
  10  -2   0    7.18    0.84
 -10   2   0    6.20    0.69
 -10   2   0    4.70    0.80
 -10   2   0    5.24    0.58
   9  -2   0   39.37    1.77
   9  -2   0   39.44    1.66
   9  -2   0   35.97    1.59
  -9   2   0   37.52    1.73
  -9   2   0   32.57    1.71
   8  -2   0    0.94    0.40
   8  -2   0    0.87    0.47
   8  -2   0    1.04    0.41
  -8   2   0    1.36    0.19
  -8   2   0    1.05    0.50
  -8   2   0    1.44    0.41
  -8   2   0    1.18    0.38
   7  -2   0    9.56    0.71
   7  -2   0    9.73    0.79
   7  -2   0   10.35    0.70
  -7   2   0    9.12    0.76
  -7   2   0    9.64    0.66
  -7   2   0    9.10    0.65
  -7   2   0    9.19    0.44
   6  -2   0   27.66    1.01
   6  -2   0   27.75    1.16
   6  -2   0   27.52    1.20
   6  -2   0   29.30    1.18
  -6   2   0   27.29    1.00
  -6   2   0   27.59    1.11
  -6   2   0   28.49    1.14
  -6   2   0   28.16    1.22
   5  -2   0   53.12    1.91
   5  -2   0   53.90    1.94
   5  -2   0   53.07    1.80
   5  -2   0   54.56    1.91
  -5   2   0   52.99    1.86
  -5   2   0   53.64    1.95
  -5   2   0   53.19    1.91
  -5   2   0   49.43    1.95
   4  -2   0   17.75    0.70
   4  -2   0   18.35    0.77
   4  -2   0   16.99    0.79
   4  -2   0   17.46    0.77
  -4   2   0   18.45    0.91
  -4   2   0   19.12    0.75
  -4   2   0   18.03    0.77
  -4   2   0   18.46    0.71
   3  -2   0    1.54    0.17
   3  -2   0    1.06    0.19
  -3   2   0    1.57    0.15
  -3   2   0    1.41    0.19
  -3   2   0    0.72    0.18
  -3   2   0    1.76    0.20
   2  -2   0  255.76    8.19
   2  -2   0  249.07    8.22
   2  -2   0  253.93    8.22
  -2   2   0  249.02    8.21
  -2   2   0  257.09    8.23
  -2   2   0  248.05    8.17
   1  -2   0  215.91    7.36
   1  -2   0  229.20    7.37
   1  -2   0  230.79    7.38
  -1   2   0  222.74    7.37
  -1   2   0  224.43    7.33
  -1   2   0  220.44    7.42
  -1   2   0  243.68    7.33
   0  -2   0  137.32    4.42
   0  -2   0  131.37    4.41
   0  -2   0  143.74    4.39
   0   2   0  138.48    4.39
   0   2   0  131.44    4.41
   0   2   0  130.50    4.44
   0   2   0  136.38    4.42
  -1  -2   0   43.41    1.45
  -1  -2   0   44.52    1.43
  -1  -2   0   44.23    1.41
  -1  -2   0   45.55    1.43
   1   2   0   44.41    1.43
   1   2   0   39.49    1.44
   1   2   0   40.48    1.42
   1   2   0   39.44    1.50
   1   2   0   43.89    1.41
   1   2   0   42.90    1.41
  -3  -2   0   35.09    1.18
  -3  -2   0   33.73    1.18
   3   2   0   33.19    1.14
   3   2   0   32.98    1.21
   3   2   0   35.28    1.19
   3   2   0   33.90    1.18
  -4  -2   0  342.94   11.26
  -4  -2   0  347.34   11.28
  -4  -2   0  352.65   11.26
   4   2   0  336.83   11.31
   4   2   0  341.59   11.28
   4   2   0  359.21   11.24
  -5  -2   0   63.41    2.17
  -5  -2   0   65.36    2.21
  -5  -2   0   65.63    2.13
  -5  -2   0   66.83    2.18
   5   2   0   61.61    2.24
   5   2   0   61.61    2.12
   5   2   0   60.77    2.21
   5   2   0   65.34    2.15
  -6  -2   0  144.05    4.77
  -6  -2   0  141.95    4.72
  -6  -2   0  146.58    4.76
  -6  -2   0  143.21    4.68
   6   2   0  134.39    4.78
   6   2   0  140.33    4.68
   6   2   0  141.41    4.82
   6   2   0  149.41    4.71
  -7  -2   0    0.20    0.17
  -7  -2   0    0.37    0.26
  -7  -2   0    0.37    0.29
  -7  -2   0    0.46    0.22
   7   2   0    0.53    0.33
   7   2   0    0.61    0.29
   7   2   0    0.73    0.21
  -8  -2   0   10.41    0.84
  -8  -2   0    9.10    0.53
  -8  -2   0   10.99    0.74
  -8  -2   0   10.32    0.69
   8   2   0   10.13    0.57
   8   2   0   10.67    0.80
   8   2   0   10.31    0.52
   8   2   0   13.46    0.79
  -9  -2   0    2.08    0.89
  -9  -2   0    3.06    0.47
  -9  -2   0    2.81    0.36
  -9  -2   0    3.04    0.36
   9   2   0    3.36    0.53
   9   2   0    3.67    0.36
   9   2   0    2.63    0.52
 -10  -2   0    0.92    0.48
 -10  -2   0    0.81    0.33
 -10  -2   0    0.27    0.51
 -10  -2   0    0.20    0.27
  10   2   0    0.53    0.26
  10   2   0    0.68    0.29
  10   2   0    0.43    0.49
  10   2   0    0.36    0.59
 -11  -2   0    6.15    0.72
 -11  -2   0    5.07    0.53
 -11  -2   0    6.90    0.78
 -11  -2   0    7.67    0.63
  11   2   0    6.61    0.53
  11   2   0    9.33    0.97
  11   2   0    7.36    0.61
  11   2   0    5.96    0.78
 -12  -2   0    1.40    0.76
  12   2   0    1.54    0.71
  12   2   0    1.17    0.39
  12   2   0    1.66    0.65
 -13  -2   0    2.59    0.81
 -13  -2   0    3.17    0.77
  13   2   0    5.18    1.14
  13   2   0    3.46    0.83
 -14  -2   0    1.35    1.30
 -14  -2   0    1.11    0.88
  14   2   0   -0.37    0.77
  12  -3   0    2.87    0.85
  12  -3   0    1.87    0.59
 -12   3   0    0.48    0.88
  11  -3   0   12.86    1.28
  11  -3   0    7.97    0.97
  11  -3   0    8.72    0.84
 -11   3   0    8.80    0.80
 -11   3   0    6.39    0.98
  10  -3   0   11.41    1.16
  10  -3   0   12.15    1.01
  10  -3   0   11.33    0.99
 -10   3   0   10.28    0.95
 -10   3   0    9.54    0.90
 -10   3   0   10.27    1.03
   9  -3   0    0.88    0.48
   9  -3   0    0.43    0.56
   9  -3   0    0.41    0.55
  -9   3   0    0.02    0.44
  -9   3   0    0.61    0.62
  -9   3   0    0.93    0.54
   8  -3   0    1.03    0.50
   8  -3   0    0.84    0.42
   8  -3   0    1.31    0.46
  -8   3   0    1.28    0.42
  -8   3   0    1.27    0.55
   7  -3   0   12.23    0.80
   7  -3   0   11.76    0.84
   7  -3   0   13.72    1.05
   7  -3   0   10.80    0.49
  -7   3   0   11.98    0.90
  -7   3   0   12.89    0.73
  -7   3   0   11.56    0.78
  -7   3   0   11.17    0.50
   6  -3   0   84.72    2.96
   6  -3   0   88.12    2.94
   6  -3   0   84.90    2.93
   6  -3   0   79.26    2.76
  -6   3   0   81.09    2.91
  -6   3   0   76.33    2.98
  -6   3   0   82.01    2.92
  -6   3   0   83.42    2.98
   5  -3   0   45.51    1.79
   5  -3   0   47.13    1.73
   5  -3   0   46.07    1.71
   5  -3   0   44.48    1.57
  -5   3   0   44.71    1.61
  -5   3   0   46.16    1.75
  -5   3   0   42.93    1.79
  -5   3   0   46.46    1.70
   4  -3   0   86.39    2.98
   4  -3   0   88.01    2.99
   4  -3   0   87.23    2.89
  -4   3   0   87.10    2.98
  -4   3   0   82.90    2.90
  -4   3   0   88.81    2.99
  -4   3   0   86.93    3.01
   3  -3   0  111.38    3.76
   3  -3   0  114.36    3.71
   3  -3   0  115.85    3.77
  -3   3   0  112.98    3.77
  -3   3   0  107.46    3.68
  -3   3   0  111.73    3.77
  -3   3   0  111.14    3.77
   2  -3   0   58.23    1.94
   2  -3   0   58.51    1.95
   2  -3   0   54.13    1.90
  -2   3   0   56.59    1.95
  -2   3   0   55.12    1.94
  -2   3   0   55.55    1.94
  -2   3   0   55.62    1.86
   1  -3   0    2.00    0.21
   1  -3   0    1.87    0.20
   1  -3   0    1.31    0.18
  -1   3   0    2.02    0.12
  -1   3   0    2.13    0.22
  -1   3   0    2.00    0.11
  -1   3   0    1.78    0.20
  -1   3   0    1.87    0.20
  -1   3   0    1.50    0.18
   0  -3   0   81.87    2.57
   0  -3   0   80.98    2.62
   0  -3   0   80.81    2.62
   0   3   0   75.84    2.60
   0   3   0   78.22    2.63
   0   3   0   72.55    2.56
   0   3   0   78.50    2.65
   0   3   0   81.50    2.61
  -1  -3   0  366.01   11.55
  -1  -3   0  376.01   11.51
  -1  -3   0  373.52   11.53
  -1  -3   0  336.02   11.50
   1   3   0  370.82   11.53
   1   3   0  358.47   11.50
   1   3   0  336.13   11.54
   1   3   0  347.45   11.58
   1   3   0  338.89   11.50
  -2  -3   0    0.65    0.12
  -2  -3   0    0.89    0.09
  -2  -3   0    0.64    0.10
  -2  -3   0    0.80    0.11
   2   3   0    0.48    0.11
   2   3   0    0.86    0.08
   2   3   0    0.50    0.10
  -3  -3   0  182.58    6.06
  -3  -3   0  185.56    6.04
  -3  -3   0  189.54    6.00
   3   3   0  191.53    6.03
   3   3   0  187.58    6.04
   3   3   0  181.22    6.09
   3   3   0  176.87    6.02
  -4  -3   0  108.84    3.56
  -4  -3   0  111.98    3.52
  -4  -3   0  102.17    3.56
   4   3   0  110.90    3.53
   4   3   0  106.32    3.56
   4   3   0  102.37    3.60
   4   3   0  106.48    3.51
  -5  -3   0   33.84    1.15
  -5  -3   0   31.40    1.19
  -5  -3   0   32.51    1.18
   5   3   0   31.27    1.18
   5   3   0   30.81    1.11
   5   3   0   32.93    1.13
   5   3   0   31.45    1.24
  -6  -3   0    8.85    0.47
  -6  -3   0    8.92    0.50
  -6  -3   0    8.79    0.53
   6   3   0    8.51    0.53
   6   3   0    7.07    0.57
   6   3   0    8.41    0.42
   6   3   0    8.67    0.40
  -7  -3   0   39.19    1.44
  -7  -3   0   36.13    1.52
  -7  -3   0   38.74    1.49
   7   3   0   36.62    1.48
   7   3   0   37.94    1.54
   7   3   0   39.06    1.35
   7   3   0   40.74    1.38
  -8  -3   0    7.47    0.54
  -8  -3   0    7.32    0.66
  -8  -3   0    8.22    0.60
  -8  -3   0    7.30    0.42
   8   3   0    8.05    0.68
   8   3   0    6.86    0.69
   8   3   0    6.65    0.41
   8   3   0    7.60    0.47
  -9  -3   0    6.26    0.65
  -9  -3   0    6.47    0.63
  -9  -3   0    6.60    0.59
  -9  -3   0    6.16    0.43
   9   3   0    7.03    0.79
   9   3   0    6.10    0.48
   9   3   0    5.45    0.58
   9   3   0    5.95    0.42
 -10  -3   0   21.83    1.04
 -10  -3   0   23.82    1.15
 -10  -3   0   20.41    1.20
  10   3   0   22.88    1.13
  10   3   0   23.83    1.28
  10   3   0   19.69    0.95
  10   3   0   26.41    2.00
 -11  -3   0   23.52    1.12
 -11  -3   0   23.92    1.35
 -11  -3   0   22.18    1.25
  11   3   0   23.14    0.97
  11   3   0   22.91    1.04
  11   3   0   22.82    1.38
  11   3   0   27.26    1.45
 -12  -3   0    2.61    0.64
 -12  -3   0    2.33    0.76
  12   3   0    3.65    0.74
  12   3   0    5.14    0.80
  12   3   0    4.29    0.45
 -13  -3   0    2.57    0.82
 -13  -3   0    2.29    0.68
  13   3   0    4.49    0.97
  13   3   0    3.12    0.80
 -14  -3   0    2.29    0.74
  14   3   0    4.39    0.82
  14   3   0    3.25    0.89
  11  -4   0    8.49    0.93
  11  -4   0    7.45    0.83
 -11   4   0    7.16    1.06
 -11   4   0    6.77    0.75
  10  -4   0    1.14    0.55
  10  -4   0    0.09    0.62
 -10   4   0   -0.08    0.73
 -10   4   0    0.29    0.66
   9  -4   0    0.78    0.48
   9  -4   0    1.95    0.56
   9  -4   0    1.11    0.61
  -9   4   0    0.02    0.48
  -9   4   0    0.44    0.45
  -9   4   0    0.62    1.03
   8  -4   0    1.08    0.45
   8  -4   0    0.36    0.49
   8  -4   0    1.20    0.54
  -8   4   0    2.05    0.64
  -8   4   0    0.18    0.44
  -8   4   0    2.24    0.43
   7  -4   0   52.90    1.98
   7  -4   0   52.90    2.01
   7  -4   0   49.05    1.98
  -7   4   0   46.22    1.71
  -7   4   0   50.50    2.10
  -7   4   0   49.08    1.84
  -7   4   0   47.54    1.98
   6  -4   0    5.10    0.34
   6  -4   0    4.46    0.51
   6  -4   0    5.15    0.53
   6  -4   0    4.93    0.50
  -6   4   0    3.51    0.48
  -6   4   0    4.64    0.52
  -6   4   0    5.49    0.63
  -6   4   0    3.65    0.54
   5  -4   0    9.44    0.64
   5  -4   0    9.55    0.70
   5  -4   0    9.45    0.68
   5  -4   0    9.03    0.47
  -5   4   0    9.80    0.72
  -5   4   0   10.26    0.68
  -5   4   0   10.07    0.67
  -5   4   0    9.34    0.51
   4  -4   0   20.70    0.92
   4  -4   0   20.46    0.81
   4  -4   0   22.22    0.93
  -4   4   0   20.26    0.93
  -4   4   0   19.67    0.78
  -4   4   0   20.36    0.95
  -4   4   0   19.37    0.95
   3  -4   0   51.65    1.78
   3  -4   0   51.58    1.83
   3  -4   0   52.47    1.83
  -3   4   0   50.94    1.85
  -3   4   0   49.77    1.85
  -3   4   0   51.32    1.85
  -3   4   0   49.04    1.71
   2  -4   0    2.99    0.33
   2  -4   0    3.46    0.37
   2  -4   0    3.14    0.30
  -2   4   0    2.82    0.33
  -2   4   0    3.25    0.19
  -2   4   0    3.20    0.36
  -2   4   0    3.14    0.36
   1  -4   0    1.13    0.18
   1  -4   0    1.25    0.21
   1  -4   0    1.43    0.19
  -1   4   0    1.72    0.20
  -1   4   0    1.38    0.20
  -1   4   0    1.68    0.11
  -1   4   0    1.38    0.21
  -1   4   0    1.51    0.11
  -1   4   0    0.94    0.17
   0  -4   0   36.16    1.26
   0  -4   0   36.54    1.25
   0  -4   0   35.59    1.27
   0  -4   0   36.31    1.19
   0   4   0   36.79    1.25
   0   4   0   36.17    1.31
   0   4   0   31.60    1.18
   0   4   0   36.83    1.29
   0   4   0   35.10    1.24
  -1  -4   0   18.51    0.62
  -1  -4   0   18.50    0.68
   1   4   0   15.97    0.62
   1   4   0   17.99    0.69
   1   4   0   16.57    0.73
   1   4   0   18.26    0.66
  -2  -4   0  195.51    6.19
  -2  -4   0  196.19    6.25
   2   4   0  195.69    6.21
   2   4   0  187.81    6.28
   2   4   0  180.63    6.22
   2   4   0  186.33    6.16
   2   4   0  189.39    6.16
  -3  -4   0   53.64    1.79
  -3  -4   0   54.06    1.74
  -3  -4   0   53.56    1.78
  -3  -4   0   53.24    1.83
   3   4   0   54.53    1.79
   3   4   0   53.13    1.79
   3   4   0   52.18    1.87
   3   4   0   49.00    1.74
   3   4   0   50.04    1.79
  -4  -4   0  126.85    4.15
  -4  -4   0  125.46    4.17
  -4  -4   0  123.19    4.11
  -4  -4   0  129.01    4.12
   4   4   0  120.20    4.12
   4   4   0  127.43    4.15
   4   4   0  122.28    4.22
   4   4   0  126.80    4.12
  -5  -4   0    0.68    0.14
  -5  -4   0    0.03    0.20
   5   4   0    0.20    0.13
   5   4   0    0.04    0.17
  -6  -4   0  117.98    3.96
  -6  -4   0  121.19    3.90
  -6  -4   0  118.66    3.96
   6   4   0  113.41    3.87
   6   4   0  115.15    4.03
   6   4   0  119.70    3.90
   6   4   0  115.46    3.95
  -7  -4   0   48.08    1.77
  -7  -4   0   49.98    1.76
  -7  -4   0   46.66    1.76
   7   4   0   46.59    1.83
   7   4   0   48.00    1.67
   7   4   0   45.24    1.63
   7   4   0   47.80    1.77
  -8  -4   0   55.53    2.08
  -8  -4   0   56.76    2.02
  -8  -4   0   58.18    2.06
   8   4   0   56.98    1.97
   8   4   0   56.13    2.18
   8   4   0   54.54    1.93
   8   4   0   55.89    2.10
  -9  -4   0    7.31    0.76
  -9  -4   0    8.04    0.62
  -9  -4   0    7.69    0.66
   9   4   0    7.72    0.50
   9   4   0    5.92    0.59
   9   4   0    9.15    0.83
   9   4   0    6.67    0.44
 -10  -4   0   48.62    1.87
 -10  -4   0   48.36    1.98
 -10  -4   0   46.71    1.92
  10   4   0   46.76    1.98
  10   4   0   52.93    2.12
  10   4   0   47.80    1.70
  10   4   0   44.91    1.74
 -11  -4   0   10.83    0.87
 -11  -4   0   13.81    1.13
 -11  -4   0   10.58    0.89
  11   4   0   12.76    1.06
  11   4   0   11.98    1.10
  11   4   0   11.68    0.67
 -12  -4   0    7.53    0.90
 -12  -4   0    9.72    0.85
 -12  -4   0    8.70    0.92
  12   4   0    8.79    0.89
  12   4   0    8.96    0.95
 -13  -4   0    1.01    0.56
 -13  -4   0    1.33    0.77
  13   4   0    1.49    0.71
  13   4   0    1.51    0.73
 -14  -4   0    2.30    0.70
  14   4   0    0.63    0.72
  14   4   0    3.05    0.92
  11  -5   0   -0.15    0.65
  11  -5   0    0.85    0.65
 -11   5   0   -0.21    0.62
 -11   5   0   -0.27    0.84
  10  -5   0   -0.52    0.60
  10  -5   0    0.90    0.60
 -10   5   0   -0.97    0.75
 -10   5   0    0.56    0.61
   9  -5   0    2.05    0.55
   9  -5   0    3.11    0.68
  -9   5   0    2.02    0.78
  -9   5   0    1.38    0.72
   8  -5   0    4.56    0.66
   8  -5   0    5.13    0.68
   8  -5   0    4.40    0.59
  -8   5   0    2.96    0.61
  -8   5   0    3.40    0.47
  -8   5   0    4.16    0.77
   7  -5   0    4.42    0.56
   7  -5   0    4.83    0.60
   7  -5   0    3.48    0.57
  -7   5   0    4.26    0.69
  -7   5   0    3.64    0.41
  -7   5   0    2.73    0.56
  -7   5   0    4.48    0.57
   6  -5   0    7.83    0.76
   6  -5   0    9.50    0.77
   6  -5   0    6.67    0.42
   6  -5   0    7.04    0.70
  -6   5   0    7.49    0.53
  -6   5   0    8.45    0.88
  -6   5   0    7.71    0.75
  -6   5   0    6.15    0.62
   5  -5   0   13.65    0.80
   5  -5   0   12.97    0.83
   5  -5   0   12.23    0.61
   5  -5   0   14.18    0.81
  -5   5   0   13.00    0.90
  -5   5   0   12.75    0.82
  -5   5   0   13.80    0.61
  -5   5   0   12.77    0.83
   4  -5   0   17.70    0.87
   4  -5   0   16.63    0.73
   4  -5   0   17.57    0.85
  -4   5   0   15.81    0.88
  -4   5   0   15.86    0.89
  -4   5   0   16.42    0.66
  -4   5   0   16.18    0.89
   3  -5   0   11.14    0.59
   3  -5   0   11.62    0.66
   3  -5   0   11.87    0.64
  -3   5   0   11.30    0.69
  -3   5   0   11.97    0.47
  -3   5   0   12.32    0.70
  -3   5   0   11.38    0.69
   2  -5   0   52.73    1.88
   2  -5   0   54.33    1.86
   2  -5   0   51.89    1.83
  -2   5   0   52.31    1.90
  -2   5   0   50.82    1.72
  -2   5   0   52.49    1.89
  -2   5   0   51.59    1.72
   1  -5   0   24.71    1.00
   1  -5   0   25.79    0.97
   1  -5   0   25.17    0.97
  -1   5   0   25.79    1.02
  -1   5   0   24.24    0.96
  -1   5   0   25.27    0.96
  -1   5   0   24.18    1.03
   0  -5   0   56.68    1.82
   0  -5   0   54.94    1.98
   0  -5   0   57.27    1.90
   0  -5   0   57.93    1.92
   0   5   0   54.56    1.88
   0   5   0   54.02    1.97
   0   5   0   55.62    1.89
   0   5   0   55.80    1.94
   0   5   0   48.91    1.81
  -1  -5   0    2.59    0.24
   1   5   0    2.80    0.26
   1   5   0    2.17    0.21
   1   5   0    2.25    0.25
   1   5   0    2.64    0.30
  -2  -5   0  348.28   10.86
  -2  -5   0  344.48   10.93
  -2  -5   0  340.92   10.90
   2   5   0  334.50   10.98
   2   5   0  319.35   10.92
   2   5   0  315.81   10.84
   2   5   0  340.73   10.89
  -3  -5   0   60.19    1.93
  -3  -5   0   57.64    1.93
   3   5   0   52.99    1.95
   3   5   0   58.81    1.94
   3   5   0   53.90    1.86
   3   5   0   57.53    2.06
   3   5   0   56.04    1.86
  -4  -5   0   24.25    0.97
  -4  -5   0   24.15    0.83
  -4  -5   0   23.23    0.89
  -4  -5   0   24.41    0.91
   4   5   0   23.33    0.91
   4   5   0   24.47    0.90
   4   5   0   23.87    1.04
   4   5   0   24.49    0.92
  -5  -5   0  124.49    4.11
  -5  -5   0  123.33    4.15
  -5  -5   0  127.79    4.07
  -5  -5   0  122.93    4.18
   5   5   0  120.84    4.12
   5   5   0  127.14    4.12
   5   5   0  123.72    4.15
   5   5   0  122.64    4.25
  -6  -5   0  140.50    4.66
  -6  -5   0  143.15    4.65
  -6  -5   0  142.93    4.73
  -6  -5   0  144.35    4.75
   6   5   0  136.37    4.66
   6   5   0  137.82    4.82
   6   5   0  139.78    4.67
   6   5   0  143.99    4.72
  -7  -5   0    9.18    0.66
  -7  -5   0    9.37    0.65
  -7  -5   0    9.90    0.52
   7   5   0   10.21    0.50
   7   5   0    9.90    0.77
   7   5   0   10.32    0.63
  -8  -5   0    0.68    0.36
  -8  -5   0    1.11    0.27
  -8  -5   0    1.14    0.39
   8   5   0    1.52    0.24
   8   5   0    0.87    0.42
   8   5   0    0.69    0.34
   8   5   0    1.01    0.22
  -9  -5   0   38.23    1.45
  -9  -5   0   37.42    1.54
  -9  -5   0   37.98    1.58
   9   5   0   36.49    1.35
   9   5   0   38.14    1.71
   9   5   0   36.14    1.56
   9   5   0   37.30    1.40
 -10  -5   0   19.40    0.95
 -10  -5   0   18.13    1.03
 -10  -5   0   17.82    1.10
  10   5   0   17.58    0.83
  10   5   0   19.16    0.78
  10   5   0   19.25    1.22
  10   5   0   17.13    1.08
 -11  -5   0    0.18    0.39
 -11  -5   0    0.11    0.46
 -11  -5   0    0.62    0.60
  11   5   0    0.60    0.54
  11   5   0    0.38    0.60
  11   5   0    0.66    0.28
 -12  -5   0   -0.42    0.43
 -12  -5   0    0.91    0.72
 -12  -5   0   -0.06    0.50
  12   5   0   -0.17    0.58
  12   5   0   -0.22    0.65
 -13  -5   0    3.39    0.75
 -13  -5   0    4.69    0.89
  13   5   0    4.24    0.81
  13   5   0    4.93    0.86
 -14  -5   0    0.15    0.56
 -14  -5   0    0.12    1.38
  14   5   0    2.03    1.28
  14   5   0    0.89    0.77
  10  -6   0   -0.22    0.63
 -10   6   0    0.20    1.06
 -10   6   0   -0.51    0.63
   9  -6   0    0.98    0.62
   9  -6   0    1.96    0.66
   9  -6   0    1.42    0.57
  -9   6   0    3.00    0.86
  -9   6   0    0.92    0.61
   8  -6   0    0.10    0.47
   8  -6   0   -0.06    0.53
  -8   6   0    0.67    0.69
   7  -6   0    6.95    0.67
   7  -6   0    6.50    0.81
   7  -6   0    6.67    0.72
  -7   6   0    6.70    0.68
  -7   6   0    6.34    0.84
  -7   6   0    5.47    0.69
   6  -6   0    8.98    0.81
   6  -6   0   10.06    0.82
   6  -6   0    9.01    0.86
  -6   6   0   11.25    1.02
  -6   6   0    9.25    0.91
  -6   6   0    8.22    0.84
   5  -6   0   13.75    0.84
   5  -6   0   13.61    0.90
   5  -6   0   12.53    0.64
  -5   6   0   13.62    0.57
  -5   6   0   12.47    0.90
  -5   6   0   12.23    0.93
  -5   6   0   13.73    0.98
   4  -6   0   17.29    0.89
   4  -6   0   15.59    0.76
   4  -6   0   16.29    0.88
  -4   6   0   15.44    0.96
  -4   6   0   17.84    0.98
  -4   6   0   16.38    0.61
  -4   6   0   15.51    0.92
   3  -6   0   30.24    1.21
   3  -6   0   28.89    1.23
   3  -6   0   29.36    1.16
  -3   6   0   29.11    1.27
  -3   6   0   29.55    1.30
  -3   6   0   30.20    1.28
   2  -6   0   24.44    0.99
   2  -6   0   23.54    0.98
   2  -6   0   24.74    1.05
  -2   6   0   24.60    1.05
  -2   6   0   22.92    1.06
  -2   6   0   22.71    1.06
   1  -6   0   19.68    0.81
   1  -6   0   18.57    0.86
   1  -6   0   17.91    0.88
  -1   6   0   18.26    0.87
  -1   6   0   17.96    0.88
  -1   6   0   18.40    0.81
   0  -6   0   42.70    1.45
   0  -6   0   46.28    1.60
   0   6   0   41.10    1.45
   0   6   0   40.71    1.65
   0   6   0   45.47    1.55
   0   6   0   45.69    1.67
   0   6   0   44.50    1.63
  -1  -6   0   24.89    0.87
  -1  -6   0   24.08    1.00
  -1  -6   0   25.95    0.99
   1   6   0   24.34    0.95
   1   6   0   25.01    1.06
   1   6   0   24.34    0.91
   1   6   0   25.52    1.02
  -2  -6   0   30.78    1.08
  -2  -6   0   31.29    1.15
   2   6   0   29.81    1.08
   2   6   0   31.32    1.26
   2   6   0   30.33    1.13
  -3  -6   0    9.04    0.52
  -3  -6   0    9.88    0.57
  -3  -6   0   10.56    0.46
   3   6   0    9.45    0.48
   3   6   0    8.49    0.36
   3   6   0    9.67    0.62
   3   6   0    8.82    0.52
   3   6   0    9.01    0.35
  -4  -6   0   72.61    2.40
  -4  -6   0   74.42    2.48
   4   6   0   73.32    2.55
   4   6   0   70.53    2.31
   4   6   0   69.55    2.43
   4   6   0   71.19    2.42
   4   6   0   61.96    2.31
  -5  -6   0   43.23    1.64
  -5  -6   0   45.43    1.61
  -5  -6   0   44.74    1.67
   5   6   0   45.66    1.62
   5   6   0   45.82    1.76
   5   6   0   45.15    1.59
   5   6   0   41.96    1.60
  -6  -6   0   20.59    0.97
  -6  -6   0   20.14    0.83
  -6  -6   0   20.37    0.76
  -6  -6   0   20.08    0.89
   6   6   0   20.55    0.89
   6   6   0   20.44    0.83
   6   6   0   21.00    1.03
   6   6   0   19.78    0.84
  -7  -6   0    0.17    0.31
  -7  -6   0    0.01    0.17
  -7  -6   0    0.01    0.20
  -7  -6   0   -0.11    0.32
   7   6   0   -0.04    0.19
   7   6   0    0.46    0.22
   7   6   0    0.35    0.37
   7   6   0   -0.15    0.27
  -8  -6   0   68.76    2.50
  -8  -6   0   69.31    2.36
  -8  -6   0   69.43    2.49
   8   6   0   69.55    2.65
   8   6   0   65.85    2.35
   8   6   0   68.23    2.37
   8   6   0   66.47    2.46
  -9  -6   0   51.50    1.99
  -9  -6   0   50.16    1.97
  -9  -6   0   48.11    1.79
  -9  -6   0   50.54    1.81
   9   6   0   49.40    1.79
   9   6   0   49.68    1.77
   9   6   0   50.54    2.14
   9   6   0   48.97    1.95
 -10  -6   0   11.50    0.91
 -10  -6   0    9.59    0.68
 -10  -6   0   11.41    0.98
 -10  -6   0   11.35    0.63
  10   6   0   10.54    0.57
  10   6   0   10.86    1.09
  10   6   0   11.34    0.91
  10   6   0    9.49    0.60
 -11  -6   0    0.59    0.45
 -11  -6   0    1.04    0.31
 -11  -6   0    0.19    0.49
 -11  -6   0    0.81    0.62
  11   6   0    0.50    0.28
  11   6   0    0.99    0.53
  11   6   0    0.99    0.64
 -12  -6   0   41.74    2.07
 -12  -6   0   43.06    1.81
 -12  -6   0   45.08    1.94
  12   6   0   44.08    2.04
  12   6   0   52.19    2.26
 -13  -6   0    1.89    0.62
 -13  -6   0    1.36    0.48
 -13  -6   0    1.88    0.77
  13   6   0    2.29    0.71
  13   6   0    2.23    0.81
 -14  -6   0    0.36    0.86
  14   6   0    0.33    0.86
  14   6   0    1.28    0.81
   9  -7   0    0.00    0.58
   9  -7   0    0.02    0.64
  -9   7   0    0.16    0.65
  -9   7   0    0.81    0.80
   8  -7   0    2.18    0.66
   8  -7   0    3.37    0.65
   8  -7   0    2.79    0.58
  -8   7   0    3.03    0.81
  -8   7   0    1.26    0.68
   7  -7   0    0.27    0.62
   7  -7   0    0.18    0.47
  -7   7   0    0.10    0.49
  -7   7   0    1.02    0.68
   6  -7   0    0.82    0.45
   6  -7   0   -0.04    0.49
   6  -7   0    0.02    0.42
  -6   7   0   -0.20    0.46
  -6   7   0    0.06    0.57
  -6   7   0    0.04    0.51
   5  -7   0   -0.21    0.38
   5  -7   0   -0.02    0.44
   5  -7   0    0.12    0.25
  -5   7   0    0.99    0.51
  -5   7   0    0.99    0.52
  -5   7   0   -0.34    0.48
   4  -7   0    3.79    0.51
   4  -7   0    4.20    0.47
   4  -7   0    3.64    0.46
  -4   7   0    4.72    0.68
  -4   7   0    4.87    0.54
  -4   7   0    4.54    0.60
   3  -7   0    3.54    0.46
   3  -7   0    3.08    0.40
   3  -7   0    3.03    0.37
  -3   7   0    2.36    0.45
  -3   7   0    2.59    0.45
  -3   7   0    2.00    0.48
   2  -7   0    2.27    0.40
   2  -7   0    1.98    0.34
   2  -7   0    2.17    0.33
  -2   7   0    1.78    0.40
  -2   7   0    2.59    0.39
  -2   7   0    2.29    0.42
   1  -7   0    0.21    0.27
   1  -7   0   -0.13    0.30
   1  -7   0   -0.14    0.25
  -1   7   0    0.41    0.33
  -1   7   0    0.00    0.26
  -1   7   0    0.04    0.31
   0  -7   0   83.11    2.85
   0  -7   0   81.74    2.80
   0  -7   0   80.03    2.83
   0   7   0   80.85    2.91
   0   7   0   82.27    2.80
   0   7   0   82.13    2.89
   0   7   0   80.97    2.80
  -1  -7   0   62.06    2.19
  -1  -7   0   62.39    2.17
  -1  -7   0   61.19    2.05
   1   7   0   62.26    2.13
   1   7   0   61.86    2.22
   1   7   0   60.21    2.26
   1   7   0   58.07    2.09
  -2  -7   0   35.68    1.20
  -2  -7   0   36.23    1.36
  -2  -7   0   35.58    1.32
   2   7   0   34.41    1.28
   2   7   0   31.20    1.19
   2   7   0   33.98    1.35
   2   7   0   34.56    1.43
  -3  -7   0    4.33    0.34
  -3  -7   0    3.14    0.38
  -3  -7   0    3.87    0.42
   3   7   0    3.70    0.21
   3   7   0    3.82    0.37
   3   7   0    4.12    0.39
   3   7   0    3.70    0.43
  -4  -7   0  323.45   10.59
  -4  -7   0  326.94   10.64
  -4  -7   0  321.43   10.66
   4   7   0  320.01   10.64
   4   7   0  328.61   10.75
   4   7   0  325.36   10.60
  -5  -7   0   19.74    0.94
  -5  -7   0   19.13    0.82
  -5  -7   0   19.16    0.81
   5   7   0   18.55    0.84
   5   7   0   19.68    1.03
   5   7   0   17.76    0.83
  -6  -7   0    5.33    0.61
  -6  -7   0    4.92    0.47
  -6  -7   0    5.49    0.43
  -6  -7   0    5.01    0.40
   6   7   0    5.94    0.72
   6   7   0    4.78    0.50
  -7  -7   0   60.22    2.22
  -7  -7   0   61.32    2.07
  -7  -7   0   61.68    2.15
  -7  -7   0   63.47    2.30
   7   7   0   63.13    2.41
   7   7   0   62.20    2.16
   7   7   0   62.50    2.22
   7   7   0   54.98    2.39
  -8  -7   0   94.76    3.14
  -8  -7   0   96.75    3.19
  -8  -7   0   92.39    3.41
  -8  -7   0   97.51    3.82
   8   7   0   95.23    3.49
   8   7   0   89.16    3.37
   8   7   0   90.34    3.22
   8   7   0   92.81    3.19
  -9  -7   0    0.96    0.29
  -9  -7   0    0.76    0.25
  -9  -7   0    0.68    0.48
  -9  -7   0    0.32    0.45
   9   7   0    1.08    0.26
   9   7   0    0.88    0.27
   9   7   0    0.85    0.54
   9   7   0    0.90    0.40
 -10  -7   0    8.84    0.60
 -10  -7   0    8.70    0.62
 -10  -7   0    9.19    0.87
 -10  -7   0    9.97    0.97
  10   7   0    9.47    0.87
  10   7   0    9.72    1.11
  10   7   0    8.24    0.57
 -11  -7   0   16.76    0.84
 -11  -7   0   15.36    1.13
 -11  -7   0   15.93    1.15
 -11  -7   0   15.49    0.82
  11   7   0   16.76    1.11
  11   7   0   15.57    0.79
  11   7   0   17.28    1.37
 -12  -7   0    1.89    0.63
 -12  -7   0    2.25    0.70
 -12  -7   0    2.20    0.44
  12   7   0    2.72    0.63
  12   7   0    3.57    0.86
 -13  -7   0    0.86    0.64
 -13  -7   0    0.11    0.75
  13   7   0    0.12    0.75
  13   7   0    0.79    0.63
 -14  -7   0    1.50    0.83
  14   7   0    2.10    0.76
  14   7   0    1.76    0.86
   8  -8   0    1.06    0.58
   8  -8   0    0.91    0.65
  -8   8   0   -0.32    0.73
  -8   8   0    2.29    0.75
   7  -8   0    0.49    0.50
   7  -8   0    0.98    0.53
   7  -8   0    0.13    0.59
  -7   8   0   -0.12    0.63
  -7   8   0   -0.09    0.49
  -7   8   0   -1.69    0.61
   6  -8   0    0.33    0.47
   6  -8   0    0.43    0.59
   6  -8   0    0.57    0.54
  -6   8   0    1.20    0.66
  -6   8   0    0.46    0.61
  -6   8   0   -0.22    0.49
   5  -8   0    0.96    0.52
   5  -8   0    1.38    0.47
  -5   8   0    0.48    0.58
  -5   8   0    1.00    0.59
  -5   8   0    2.07    0.53
   4  -8   0   18.90    0.93
   4  -8   0   20.70    1.12
   4  -8   0   20.44    1.04
  -4   8   0   20.35    1.13
  -4   8   0   20.97    1.24
  -4   8   0   19.35    1.27
   3  -8   0   10.21    0.78
   3  -8   0   10.10    0.71
   3  -8   0    8.38    0.64
  -3   8   0    9.30    1.09
  -3   8   0   10.12    0.86
  -3   8   0    9.10    0.92
   2  -8   0    1.65    0.37
   2  -8   0    1.21    0.42
   2  -8   0    1.08    0.33
  -2   8   0    0.84    0.45
  -2   8   0    1.12    0.43
  -2   8   0    1.36    0.40
   1  -8   0   57.49    2.20
   1  -8   0   54.07    2.07
   1  -8   0   58.04    2.07
  -1   8   0   56.22    2.10
  -1   8   0   57.00    2.20
  -1   8   0   59.32    2.35
   0  -8   0   57.39    2.10
   0  -8   0   57.24    2.03
   0  -8   0   54.89    2.08
   0   8   0   53.49    2.02
   0   8   0   58.07    2.16
   0   8   0   55.82    2.02
   0   8   0   58.21    2.18
  -1  -8   0   52.96    1.95
  -1  -8   0   52.25    1.78
  -1  -8   0   52.56    1.88
  -1  -8   0   54.57    1.94
   1   8   0   52.45    1.88
   1   8   0   48.77    1.83
   1   8   0   53.75    2.01
   1   8   0   52.31    2.05
  -2  -8   0   16.68    0.81
  -2  -8   0   15.45    0.87
  -2  -8   0   16.79    0.64
   2   8   0   16.72    0.76
   2   8   0   16.71    0.87
   2   8   0   16.59    0.94
   2   8   0   15.51    0.65
  -3  -8   0   34.49    1.37
  -3  -8   0   35.48    1.27
  -3  -8   0   34.90    1.43
   3   8   0   35.09    1.34
   3   8   0   36.79    1.44
   3   8   0   35.46    1.51
  -4  -8   0    3.39    0.37
  -4  -8   0    3.10    0.31
  -4  -8   0    3.63    0.45
   4   8   0    3.96    0.51
   4   8   0    3.37    0.34
   4   8   0    3.26    0.39
  -5  -8   0    0.19    0.25
  -5  -8   0    0.55    0.38
  -5  -8   0    0.14    0.27
   5   8   0   -0.10    0.25
   5   8   0    0.61    0.40
   5   8   0   -0.03    0.27
  -6  -8   0   57.77    2.08
  -6  -8   0   59.63    2.58
  -6  -8   0   58.67    2.07
   6   8   0   55.64    2.10
   6   8   0   58.40    2.10
  -7  -8   0   36.75    1.56
  -7  -8   0   36.89    1.45
  -7  -8   0   35.55    1.38
   7   8   0   34.35    1.39
   7   8   0   35.83    1.67
   7   8   0   36.16    1.44
  -8  -8   0    0.08    0.38
  -8  -8   0    0.17    0.17
  -8  -8   0    0.11    0.46
  -8  -8   0    0.68    0.29
   8   8   0    0.02    0.25
   8   8   0    0.17    0.35
   8   8   0    0.58    0.53
  -9  -8   0    1.55    0.32
  -9  -8   0    1.67    0.50
  -9  -8   0    1.85    0.56
  -9  -8   0    1.64    0.34
   9   8   0    1.00    0.42
   9   8   0    0.99    0.60
   9   8   0    1.40    0.29
 -10  -8   0   27.15    1.17
 -10  -8   0   30.12    1.44
 -10  -8   0   26.86    1.47
  10   8   0   29.77    1.37
  10   8   0   31.74    1.69
  10   8   0   27.45    1.17
 -11  -8   0   21.13    1.08
 -11  -8   0   22.88    1.33
 -11  -8   0   19.68    1.56
  11   8   0   20.21    1.21
  11   8   0   21.36    1.60
  11   8   0   19.80    0.94
 -12  -8   0    4.08    0.77
 -12  -8   0    4.14    0.91
  12   8   0    5.55    0.93
  12   8   0    3.68    0.66
 -13  -8   0    5.27    0.82
 -13  -8   0    5.00    0.91
  13   8   0    5.97    0.78
  13   8   0    7.44    1.07
 -14  -8   0    6.18    0.97
 -14  -8   0    5.06    0.87
  14   8   0    9.06    1.36
  14   8   0    6.77    0.88
   7  -9   0    0.46    0.52
   7  -9   0   -0.97    0.51
   7  -9   0   -0.79    0.58
  -7   9   0    1.28    0.82
  -7   9   0   -1.23    0.66
   6  -9   0    3.12    0.57
   6  -9   0    4.62    0.76
   6  -9   0    3.07    0.66
  -6   9   0    2.54    0.74
  -6   9   0    3.20    0.75
   5  -9   0    2.12    0.60
  -5   9   0    2.93    0.69
  -5   9   0    1.51    0.68
  -5   9   0    3.27    0.63
   4  -9   0    0.06    0.40
   4  -9   0    0.22    0.55
   4  -9   0    0.25    0.32
  -4   9   0    0.10    0.95
  -4   9   0    0.31    0.50
  -4   9   0   -0.36    0.51
   3  -9   0    0.87    0.40
   3  -9   0    0.80    0.47
   3  -9   0    0.76    0.37
  -3   9   0    0.92    0.48
  -3   9   0    0.50    0.54
  -3   9   0    0.22    0.48
   2  -9   0    2.53    0.51
   2  -9   0    3.56    0.45
   2  -9   0    2.47    0.42
  -2   9   0    3.22    0.50
  -2   9   0    3.50    0.57
  -2   9   0    2.96    0.59
   1  -9   0   31.60    1.40
   1  -9   0   28.48    1.31
  -1   9   0   32.06    1.47
  -1   9   0   30.24    1.32
  -1   9   0   31.00    1.45
   0  -9   0    2.71    0.39
   0  -9   0    1.52    0.41
   0  -9   0    2.34    0.47
   0   9   0    2.03    0.36
   0   9   0    2.31    0.34
   0   9   0    3.24    0.52
   0   9   0    2.05    0.47
  -1  -9   0    0.22    0.38
  -1  -9   0    0.52    0.32
  -1  -9   0    0.30    0.38
   1   9   0    1.81    0.34
   1   9   0    0.46    0.41
   1   9   0    0.47    0.47
   1   9   0    0.34    0.23
  -2  -9   0   23.07    1.11
  -2  -9   0   23.02    0.84
  -2  -9   0   22.29    1.56
  -2  -9   0   22.18    1.01
   2   9   0   23.10    1.01
   2   9   0   20.91    0.87
   2   9   0   26.80    1.74
   2   9   0   25.88    1.18
  -3  -9   0   25.83    0.96
  -3  -9   0   26.36    1.13
   3   9   0   25.25    1.19
   3   9   0   23.45    1.06
   3   9   0   26.48    1.40
  -4  -9   0    2.60    0.39
  -4  -9   0    2.06    0.46
  -4  -9   0    2.44    0.29
   4   9   0    1.90    0.48
   4   9   0    1.99    0.40
   4   9   0    2.04    0.33
  -5  -9   0   19.01    1.06
  -5  -9   0   19.30    0.86
  -5  -9   0   18.79    0.93
   5   9   0   20.27    1.14
   5   9   0   18.93    0.98
   5   9   0   20.38    0.93
  -6  -9   0   98.32    3.59
  -6  -9   0  100.67    3.47
  -6  -9   0   99.99    3.47
   6   9   0  106.41    3.73
   6   9   0  100.99    3.50
   6   9   0  100.98    3.53
  -7  -9   0   10.19    0.74
  -7  -9   0    9.56    0.89
  -7  -9   0   10.63    0.70
   7   9   0    9.16    1.00
   7   9   0   10.14    0.69
   7   9   0   10.24    0.73
  -8  -9   0   19.11    0.94
  -8  -9   0   20.18    1.22
  -8  -9   0   19.72    1.04
   8   9   0   21.87    1.36
   8   9   0   19.10    1.03
   8   9   0   19.89    0.95
  -9  -9   0   22.59    1.32
  -9  -9   0   22.26    1.14
   9   9   0   19.66    1.12
   9   9   0   22.91    0.98
   9   9   0   21.59    1.45
 -10  -9   0   14.86    1.14
 -10  -9   0   13.93    1.01
 -10  -9   0   14.40    0.82
  10   9   0   14.64    1.00
  10   9   0   15.82    1.37
 -11  -9   0    6.34    0.78
 -11  -9   0    5.86    0.88
 -11  -9   0    6.94    0.65
  11   9   0    5.08    0.67
  11   9   0    8.04    1.02
 -12  -9   0   12.90    1.15
 -12  -9   0   12.96    1.30
  12   9   0   12.91    1.12
  12   9   0   16.99    1.56
 -13  -9   0    8.25    0.93
 -13  -9   0    9.40    1.41
  13   9   0   12.23    1.49
  13   9   0    9.20    0.89
   6 -10   0    0.12    0.53
   6 -10   0    0.32    0.50
   6 -10   0    1.09    1.06
  -6  10   0   -0.31    0.77
  -6  10   0   -0.85    0.52
  -6  10   0    0.03    0.67
   5 -10   0    1.38    0.50
   5 -10   0    0.88    0.60
  -5  10   0    1.38    0.73
  -5  10   0    1.43    0.59
  -5  10   0    1.04    0.66
   4 -10   0   -0.07    0.48
   4 -10   0    0.66    0.55
  -4  10   0   -1.02    0.48
  -4  10   0    0.31    0.65
  -4  10   0    0.16    0.57
   3 -10   0    1.05    0.52
   3 -10   0    0.87    0.41
   3 -10   0    0.71    0.39
  -3  10   0    0.60    0.53
  -3  10   0    0.47    0.52
  -3  10   0    1.54    0.66
   2 -10   0    7.95    0.76
   2 -10   0    8.87    0.75
   2 -10   0    7.77    0.73
  -2  10   0    8.51    0.85
  -2  10   0    9.50    0.95
  -2  10   0    9.74    0.86
   1 -10   0    6.36    0.67
   1 -10   0    6.62    0.74
   1 -10   0    6.87    0.68
  -1  10   0    6.34    0.73
  -1  10   0    6.03    0.58
  -1  10   0    5.67    0.68
   0 -10   0    6.95    0.68
   0 -10   0    7.76    0.84
   0 -10   0    6.65    0.72
   0  10   0    6.41    0.61
   0  10   0    7.35    0.88
   0  10   0    6.63    0.71
  -1 -10   0   35.88    1.55
  -1 -10   0   34.27    1.43
  -1 -10   0   36.32    1.54
   1  10   0   35.67    1.41
   1  10   0   36.77    1.64
   1  10   0   35.20    1.62
   1  10   0   31.24    1.32
  -2 -10   0   14.38    0.94
  -2 -10   0   13.76    1.12
  -2 -10   0   14.45    0.95
   2  10   0   14.95    1.02
   2  10   0   14.98    1.07
  -3 -10   0    3.81    0.51
  -3 -10   0    3.73    0.34
  -3 -10   0    4.03    0.56
   3  10   0    3.69    0.52
   3  10   0    3.61    0.60
   3  10   0    4.10    0.56
  -4 -10   0   34.64    1.56
  -4 -10   0   36.16    1.49
  -4 -10   0   36.15    1.33
   4  10   0   37.61    1.58
   4  10   0   36.60    1.69
  -5 -10   0   38.17    1.70
  -5 -10   0   39.39    1.47
  -5 -10   0   40.06    1.58
   5  10   0   41.08    1.82
   5  10   0   38.31    1.57
  -6 -10   0    9.57    0.90
  -6 -10   0    9.40    0.65
  -6 -10   0    9.87    0.72
   6  10   0    9.72    0.78
   6  10   0    9.06    1.00
   6  10   0    9.49    0.72
  -7 -10   0    5.86    0.63
  -7 -10   0    7.21    0.66
  -7 -10   0    6.43    0.69
   7  10   0    6.17    0.67
   7  10   0    7.59    0.69
   7  10   0    5.92    0.76
  -8 -10   0   15.33    1.11
  -8 -10   0   13.54    0.86
  -8 -10   0   16.31    0.93
   8  10   0   16.25    0.88
   8  10   0   16.20    1.31
   8  10   0   13.99    0.91
  -9 -10   0    5.37    0.51
  -9 -10   0    5.19    0.63
  -9 -10   0    5.87    0.76
   9  10   0    4.92    0.94
   9  10   0    7.13    0.75
   9  10   0    6.01    0.61
 -10 -10   0   15.67    1.29
 -10 -10   0   15.82    0.89
  10  10   0   14.07    1.05
  10  10   0   16.31    1.45
 -11 -10   0   17.43    0.96
 -11 -10   0   17.13    1.17
 -11 -10   0   19.12    1.41
  11  10   0   19.23    1.15
  11  10   0   18.29    1.62
 -12 -10   0   13.47    1.22
 -12 -10   0   11.99    1.29
  12  10   0   13.73    1.55
  12  10   0   11.19    1.07
 -13 -10   0    2.67    0.82
 -13 -10   0    4.28    1.12
  13  10   0    2.20    0.77
  13  10   0    3.28    0.98
   5 -11   0    0.12    0.53
   5 -11   0    0.68    0.51
   5 -11   0    0.42    0.61
  -5  11   0   -0.18    0.57
  -5  11   0    0.32    0.76
  -5  11   0   -0.73    0.64
   4 -11   0    0.18    0.47
   4 -11   0    0.99    0.62
  -4  11   0    0.55    0.64
  -4  11   0   -0.59    0.69
  -4  11   0   -0.39    0.51
   3 -11   0    1.92    0.49
   3 -11   0    1.49    0.60
  -3  11   0    1.58    0.62
  -3  11   0    2.63    0.78
  -3  11   0    2.48    0.62
   2 -11   0    1.86    0.58
   2 -11   0    2.05    0.48
   2 -11   0    1.72    0.47
  -2  11   0    3.03    0.72
  -2  11   0    3.09    0.56
   1 -11   0    3.93    0.55
   1 -11   0    3.85    0.63
   1 -11   0    3.16    0.48
  -1  11   0    3.04    0.51
  -1  11   0    3.46    0.74
  -1  11   0    4.31    0.67
   0 -11   0    2.37    0.75
   0 -11   0    2.95    0.54
   0 -11   0    2.29    0.44
   0  11   0    2.95    0.60
   0  11   0    2.14    0.63
  -1 -11   0   22.19    1.08
  -1 -11   0   21.41    1.20
  -1 -11   0   22.00    1.26
   1  11   0   21.44    1.33
   1  11   0   23.88    1.37
  -2 -11   0    2.84    0.58
  -2 -11   0    3.90    0.58
  -2 -11   0    3.74    0.46
   2  11   0    3.90    0.46
   2  11   0    3.92    0.64
   2  11   0    3.13    0.64
  -3 -11   0   13.32    0.99
  -3 -11   0   13.25    1.05
  -3 -11   0   13.54    0.82
   3  11   0   15.31    1.15
   3  11   0   14.22    0.86
   3  11   0   13.92    1.05
  -4 -11   0    9.07    0.84
  -4 -11   0    9.44    0.99
   4  11   0    9.67    0.74
   4  11   0    9.33    1.06
   4  11   0   10.95    0.94
  -5 -11   0    3.09    0.64
  -5 -11   0    5.39    0.49
  -5 -11   0    4.52    0.54
   5  11   0    4.37    0.48
   5  11   0    3.62    0.67
   5  11   0    4.84    0.60
  -6 -11   0    2.44    0.62
  -6 -11   0    4.34    0.43
  -6 -11   0    3.85    0.51
   6  11   0    4.36    0.56
   6  11   0    3.77    0.70
   6  11   0    3.98    0.48
  -7 -11   0   21.42    1.38
  -7 -11   0   21.10    1.10
  -7 -11   0   21.97    1.03
   7  11   0   21.42    1.51
   7  11   0   21.43    1.14
   7  11   0   21.60    1.10
  -8 -11   0    3.74    0.74
  -8 -11   0    4.42    0.52
  -8 -11   0    5.36    0.55
   8  11   0    5.81    0.56
   8  11   0    4.46    0.81
   8  11   0    3.86    0.54
  -9 -11   0    2.45    0.71
  -9 -11   0    2.79    0.48
  -9 -11   0    3.35    0.56
   9  11   0    3.55    0.54
   9  11   0    4.48    0.84
 -10 -11   0   15.41    1.29
 -10 -11   0   17.63    1.09
 -10 -11   0   16.41    0.97
  10  11   0   18.17    1.54
  10  11   0   16.48    1.08
 -11 -11   0   13.88    1.08
 -11 -11   0   13.31    1.35
  11  11   0   13.44    1.03
  11  11   0   12.86    1.48
 -12 -11   0    9.77    0.98
 -12 -11   0   10.19    1.31
  12  11   0   10.03    1.00
  12  11   0    9.82    1.56
   3 -12   0   -0.27    0.44
   3 -12   0   -0.67    0.58
  -3  12   0    0.60    0.58
  -3  12   0    0.40    0.72
   2 -12   0    0.71    0.43
   2 -12   0    0.22    0.56
  -2  12   0   -0.03    0.57
  -2  12   0    0.31    0.72
   1 -12   0    0.44    0.56
   1 -12   0    0.61    0.43
   1 -12   0    0.85    0.62
  -1  12   0    0.59    0.58
  -1  12   0    0.97    0.70
   0 -12   0    1.49    0.61
   0 -12   0    2.56    0.48
   0 -12   0    1.67    0.57
   0  12   0    1.81    0.64
   0  12   0    2.20    0.73
  -1 -12   0    0.58    0.58
  -1 -12   0    0.98    0.53
  -1 -12   0    0.56    0.42
   1  12   0    1.45    0.65
   1  12   0    0.48    0.59
  -2 -12   0    9.94    0.97
  -2 -12   0    8.35    0.79
  -2 -12   0    9.41    0.81
   2  12   0    9.03    0.78
   2  12   0    9.90    1.06
   2  12   0   10.25    1.09
  -3 -12   0    5.73    0.97
  -3 -12   0    5.55    1.11
  -3 -12   0    8.48    0.77
   3  12   0   10.16    1.06
   3  12   0    6.95    0.73
   3  12   0    7.45    0.86
  -4 -12   0    3.71    0.48
  -4 -12   0    2.54    1.07
  -4 -12   0    4.04    0.62
   4  12   0    3.17    0.47
   4  12   0    3.54    0.73
   4  12   0    4.50    0.67
  -5 -12   0   -0.09    0.60
  -5 -12   0    0.87    0.49
   5  12   0    0.55    0.62
   5  12   0    1.00    0.52
   5  12   0    0.36    0.38
  -6 -12   0   54.35    2.32
  -6 -12   0   54.70    2.18
   6  12   0   54.18    2.13
   6  12   0   57.76    2.46
   6  12   0   59.62    2.30
  -7 -12   0    3.43    0.55
  -7 -12   0    3.35    0.75
  -7 -12   0    4.17    0.47
   7  12   0    4.65    0.62
   7  12   0    4.13    0.79
   7  12   0    3.39    0.51
  -8 -12   0    3.19    0.48
  -8 -12   0    3.21    0.55
  -8 -12   0    2.21    0.70
   8  12   0    2.76    0.78
   8  12   0    3.06    0.54
  -9 -12   0   11.95    1.27
  -9 -12   0   10.60    1.15
   9  12   0   14.37    1.41
   9  12   0   13.20    0.96
 -10 -12   0   11.80    0.98
 -10 -12   0   13.82    1.27
 -10 -12   0   14.39    0.96
  10  12   0   14.77    1.02
  10  12   0   17.23    1.54
 -11 -12   0    3.45    1.03
 -11 -12   0    4.66    0.71
  11  12   0    4.50    0.64
  11  12   0    4.91    1.06
   1 -13   0   -0.15    0.57
   1 -13   0   -0.02    0.44
  -1  13   0   -0.14    0.73
  -1  13   0   -0.12    0.60
   0 -13   0    1.43    0.63
   0 -13   0    0.43    0.44
   0 -13   0    1.06    0.53
   0  13   0    0.30    0.62
   0  13   0    1.44    0.74
  -1 -13   0    7.82    0.80
  -1 -13   0    9.03    0.84
  -1 -13   0    7.89    0.78
   1  13   0    8.84    0.96
   1  13   0    7.17    0.87
  -2 -13   0    3.70    0.66
  -2 -13   0    3.00    0.52
  -2 -13   0    3.44    0.68
   2  13   0    3.83    0.75
   2  13   0    3.23    0.75
  -3 -13   0    5.73    0.77
  -3 -13   0    6.82    0.76
   3  13   0    7.35    0.88
   3  13   0    7.90    0.87
   3  13   0    7.12    0.68
  -4 -13   0    6.07    0.82
  -4 -13   0    7.16    0.76
   4  13   0    8.91    0.95
   4  13   0    7.02    0.84
  -5 -13   0   16.43    1.33
  -5 -13   0   18.98    1.21
   5  13   0   22.11    1.36
   5  13   0   19.87    1.45
   5  13   0   17.19    1.42
  -6 -13   0    1.99    0.74
  -6 -13   0    0.97    0.54
   6  13   0    1.47    0.71
   6  13   0    0.43    0.57
   6  13   0    1.49    0.45
  -7 -13   0    0.64    0.51
  -7 -13   0   -0.38    0.66
   7  13   0    0.86    0.74
   7  13   0    0.28    0.43
  -8 -13   0    2.79    0.77
  -8 -13   0    2.22    0.56
   8  13   0    3.41    0.82
   8  13   0    2.61    0.51
  -9 -13   0    7.40    0.68
   9  13   0    6.26    0.65
 -10 -13   0    3.12    0.85
 -10 -13   0    1.39    0.52
  10  13   0    2.52    0.89
  10  13   0    1.32    0.54
  -1 -14   0   -1.06    0.41
  -1 -14   0   -0.51    0.58
   1  14   0   -0.07    0.69
   1  14   0   -0.06    0.63
  -2 -14   0    0.64    0.64
  -2 -14   0    1.53    0.47
  -2 -14   0    1.53    0.64
   2  14   0    0.82    0.71
   2  14   0    1.81    0.92
  -3 -14   0    1.33    0.62
  -3 -14   0    0.50    0.45
   3  14   0    1.09    0.69
  -4 -14   0    5.46    0.60
  -4 -14   0    6.29    0.76
  -4 -14   0    5.18    0.79
   4  14   0    5.55    0.58
   4  14   0    5.31    0.82
  -5 -14   0    0.77    0.47
  -5 -14   0    2.07    0.62
  -5 -14   0    0.52    0.92
   5  14   0    0.97    0.45
   5  14   0    0.99    0.64
  -6 -14   0    0.13    0.43
  -6 -14   0    0.15    1.26
  -6 -14   0   -0.17    0.54
   6  14   0   -0.59    0.74
   6  14   0    0.81    0.43
   6  14   0    0.07    0.60
  -7 -14   0    3.73    0.84
  -7 -14   0    3.21    0.63
   7  14   0    3.94    0.55
   7  14   0    3.98    0.88
   7  14   0    4.15    0.72
  -8 -14   0   31.62    1.82
  -8 -14   0   33.07    1.63
   8  14   0   35.00    1.55
   8  14   0   36.02    2.06
   8  14  -1    5.32    1.46
  -8 -14   1    2.38    0.89
  -8 -14   1    3.38    0.93
   7  14  -1    0.47    0.76
   7  14  -1   -0.68    0.45
  -7 -14   1    0.36    0.98
  -7 -14   1   -0.25    0.71
   6  14  -1    3.94    0.58
   6  14  -1    3.81    0.73
   6  14  -1    4.18    0.90
  -6 -14   1    5.01    0.88
  -6 -14   1    4.01    0.78
  -6 -14   1    3.54    0.54
   5  14  -1    3.87    0.55
   5  14  -1    3.89    0.86
   5  14  -1    3.97    0.74
  -5 -14   1    3.52    0.55
  -5 -14   1    1.48    1.06
  -5 -14   1    2.76    0.90
   4  14  -1   -0.15    0.43
   4  14  -1   -0.50    0.62
   4  14  -1    1.00    0.74
  -4 -14   1    1.03    0.48
  -4 -14   1    0.09    1.15
   3  14  -1    0.53    0.80
   3  14  -1    1.33    0.74
  -3 -14   1   -0.44    0.62
  -3 -14   1    1.22    0.48
   2  14  -1    4.54    0.86
   2  14  -1    3.59    0.79
  -2 -14   1    3.63    0.55
  -2 -14   1    3.59    0.72
  10  13  -1   14.16    1.55
 -10 -13   1   11.05    0.99
 -10 -13   1   15.23    1.43
   9  13  -1    4.43    0.60
   9  13  -1    5.43    1.03
  -9 -13   1    4.99    0.96
  -9 -13   1    4.39    0.60
   8  13  -1    1.67    0.81
   8  13  -1    1.67    0.51
  -8 -13   1    0.81    0.53
  -8 -13   1    1.85    0.75
   7  13  -1    9.09    1.04
   7  13  -1    8.00    0.86
  -7 -13   1    8.12    0.75
  -7 -13   1    9.07    0.93
   6  13  -1    6.29    0.93
   6  13  -1    6.42    0.63
   6  13  -1    6.54    0.76
  -6 -13   1    5.16    0.83
  -6 -13   1    6.12    0.68
   5  13  -1    1.34    0.48
   5  13  -1    0.45    0.58
   5  13  -1    0.65    0.72
  -5 -13   1    1.74    0.58
  -5 -13   1    1.07    0.47
  -5 -13   1    1.41    0.67
   4  13  -1    0.17    0.65
   4  13  -1    0.52    0.58
   4  13  -1    0.98    0.43
  -4 -13   1    0.43    0.57
  -4 -13   1    0.06    0.43
  -4 -13   1    0.08    0.62
   3  13  -1    5.40    0.57
   3  13  -1    4.90    0.78
   3  13  -1    3.89    0.78
  -3 -13   1    3.52    0.69
  -3 -13   1    3.99    0.71
  -3 -13   1    4.15    0.56
   2  13  -1    1.34    0.71
   2  13  -1    0.69    0.69
  -2 -13   1    0.99    0.58
  -2 -13   1    0.46    0.46
  -2 -13   1    0.96    0.62
   1  13  -1    1.01    0.71
   1  13  -1    0.30    0.65
  -1 -13   1   -0.28    0.42
  -1 -13   1    0.39    0.63
  -1 -13   1   -0.06    0.52
   0  13  -1   -0.07    0.72
   0  13  -1   -0.09    0.65
   0 -13   1   -0.34    0.43
   0 -13   1   -0.73    0.48
  -1  13  -1    0.68    0.73
   1 -13   1    0.90    0.62
   1 -13   1    0.31    0.44
  11  12  -1   13.43    1.36
  11  12  -1   13.49    1.55
 -11 -12   1   11.05    1.34
 -11 -12   1   11.37    1.01
  10  12  -1    1.02    0.53
  10  12  -1    0.77    0.79
 -10 -12   1    0.75    0.53
 -10 -12   1    0.41    0.48
 -10 -12   1    0.88    0.74
   9  12  -1    1.15    0.49
   9  12  -1    0.79    0.77
  -9 -12   1    1.62    0.50
  -9 -12   1    0.11    0.47
  -9 -12   1    1.53    0.75
   8  12  -1    8.33    0.84
   8  12  -1    7.58    0.95
  -8 -12   1    7.12    0.71
  -8 -12   1    6.95    0.69
  -8 -12   1    6.92    0.86
   7  12  -1    2.44    0.54
   7  12  -1    2.68    0.75
  -7 -12   1    2.99    0.49
  -7 -12   1    2.92    0.73
   6  12  -1    5.05    0.66
   6  12  -1    3.56    0.81
   6  12  -1    5.68    0.58
  -6 -12   1    4.52    0.76
   5  12  -1    0.26    0.51
   5  12  -1    0.82    0.43
   5  12  -1    1.08    0.66
  -5 -12   1    0.45    0.60
   4  12  -1    1.09    0.65
   4  12  -1    0.72    0.42
   4  12  -1    0.41    0.55
  -4 -12   1    0.13    0.41
  -4 -12   1   -0.06    0.56
  -4 -12   1   -0.38    0.63
   3  12  -1   10.27    1.15
   3  12  -1   11.30    1.05
   3  12  -1   10.57    0.84
  -3 -12   1   10.13    0.99
  -3 -12   1    7.53    0.79
   2  12  -1    0.52    0.59
   2  12  -1    0.34    0.41
   2  12  -1   -0.41    0.59
  -2 -12   1    0.42    0.56
  -2 -12   1    0.35    0.87
  -2 -12   1    0.09    0.42
   1  12  -1    2.46    0.68
   1  12  -1    2.57    0.71
  -1 -12   1    2.42    0.50
  -1 -12   1    3.11    0.65
  -1 -12   1    3.40    0.67
   0  12  -1   10.70    1.15
   0  12  -1    6.27    0.90
   0 -12   1   10.34    0.94
   0 -12   1    9.37    1.02
   0 -12   1    8.83    0.83
  -1  12  -1    0.52    0.70
  -1  12  -1   -0.68    0.56
   1 -12   1   -0.05    0.57
   1 -12   1    0.25    0.44
   1 -12   1    0.90    0.59
  -2  12  -1    0.40    0.71
  -2  12  -1    0.46    0.61
   2 -12   1    0.28    0.57
   2 -12   1   -0.18    0.44
  -3  12  -1    5.81    0.91
  -3  12  -1    6.40    0.81
   3 -12   1    5.19    0.75
   3 -12   1    5.53    0.62
  12  11  -1    7.23    1.10
 -12 -11   1    8.20    1.02
  11  11  -1    5.99    0.71
  11  11  -1    7.72    1.06
 -11 -11   1    5.86    0.88
 -11 -11   1    5.95    0.68
 -11 -11   1    7.04    0.77
  10  11  -1    3.40    0.57
  10  11  -1    4.51    0.90
 -10 -11   1    4.14    0.64
 -10 -11   1    4.42    0.81
 -10 -11   1    4.75    0.56
   9  11  -1    2.62    0.54
   9  11  -1    1.90    0.76
  -9 -11   1    2.72    0.50
  -9 -11   1    1.51    0.49
  -9 -11   1    3.01    0.73
   8  11  -1   27.92    1.40
   8  11  -1   29.75    1.35
   8  11  -1   32.99    1.78
  -8 -11   1   27.66    1.58
  -8 -11   1   26.42    1.26
  -8 -11   1   27.41    1.31
   7  11  -1    0.10    0.41
   7  11  -1    0.61    0.40
  -7 -11   1   -0.09    0.41
  -7 -11   1   -0.34    0.35
   6  11  -1    8.99    0.84
   6  11  -1    8.65    0.77
   6  11  -1   10.62    1.12
  -6 -11   1    9.39    0.82
  -6 -11   1    8.16    0.82
  -6 -11   1    8.56    0.63
   5  11  -1    5.72    0.78
   5  11  -1    4.59    0.51
   5  11  -1    6.23    0.65
  -5 -11   1    3.86    0.45
  -5 -11   1    5.22    0.56
  -5 -11   1    4.21    0.67
   4  11  -1   23.36    1.28
   4  11  -1   23.26    1.12
   4  11  -1   23.53    1.42
  -4 -11   1   22.12    1.18
  -4 -11   1   21.53    1.29
   3  11  -1    2.27    0.55
   3  11  -1    0.86    0.57
   3  11  -1    1.57    0.41
  -3 -11   1    1.34    0.49
  -3 -11   1    0.72    0.51
  -3 -11   1    0.99    0.39
   2  11  -1   10.04    1.00
   2  11  -1    8.88    0.78
   2  11  -1    9.80    1.06
  -2 -11   1    7.11    0.72
  -2 -11   1    8.45    0.76
  -2 -11   1    8.81    0.92
   1  11  -1   14.54    1.17
   1  11  -1   12.77    1.13
   1  11  -1   11.38    0.87
  -1 -11   1   13.96    1.07
  -1 -11   1   13.39    0.87
  -1 -11   1   11.73    0.94
   0  11  -1    1.14    0.57
   0  11  -1    1.52    0.71
   0 -11   1    1.10    0.43
   0 -11   1    1.21    0.84
   0 -11   1    1.33    0.48
  -1  11  -1    0.05    0.62
   1 -11   1    0.08    0.43
   1 -11   1    0.39    0.42
   1 -11   1   -0.48    0.53
  -2  11  -1    0.24    0.55
  -2  11  -1    1.06    0.68
   2 -11   1    0.56    0.56
   2 -11   1    0.75    0.69
   2 -11   1    0.59    0.41
  -3  11  -1    1.13    0.72
  -3  11  -1    0.67    0.59
  -3  11  -1    0.63    0.75
   3 -11   1   -0.26    0.54
   3 -11   1    0.43    0.45
  -4  11  -1    3.52    0.69
  -4  11  -1    2.85    0.86
  -4  11  -1    2.28    0.80
   4 -11   1    5.14    0.72
   4 -11   1    2.36    0.56
  -5  11  -1    4.36    1.20
  -5  11  -1    4.08    0.71
  -5  11  -1    2.13    0.84
   5 -11   1    1.59    0.66
   5 -11   1    2.60    0.65
  13  10  -1   12.72    1.51
  13  10  -1    7.30    0.84
 -13 -10   1    7.13    0.94
 -13 -10   1    9.17    1.04
  12  10  -1   10.07    1.15
  12  10  -1    9.65    1.02
 -12 -10   1    6.48    0.91
 -12 -10   1    8.33    0.88
  11  10  -1    1.72    0.55
  11  10  -1    1.25    0.79
 -11 -10   1    1.48    0.60
 -11 -10   1    0.62    0.40
 -11 -10   1   -0.14    0.67
  10  10  -1    4.77    0.89
  10  10  -1    2.93    0.56
 -10 -10   1    2.58    0.73
 -10 -10   1    2.52    0.89
 -10 -10   1    1.97    0.45
   9  10  -1    9.39    0.89
  -9 -10   1   11.06    0.84
  -9 -10   1   10.90    0.79
   8  10  -1    0.85    0.32
   8  10  -1    0.64    0.42
   8  10  -1    0.19    0.61
  -8 -10   1    0.18    0.56
  -8 -10   1    0.84    0.43
  -8 -10   1    0.96    0.40
   7  10  -1    5.23    0.54
   7  10  -1    4.17    0.72
   7  10  -1    5.16    0.50
  -7 -10   1    4.27    0.49
  -7 -10   1    5.71    0.63
  -7 -10   1    4.42    0.65
   6  10  -1   17.80    0.96
   6  10  -1   18.23    0.96
   6  10  -1   18.00    1.25
  -6 -10   1   17.80    1.10
  -6 -10   1   17.42    0.86
  -6 -10   1   16.36    0.94
   5  10  -1    6.40    0.62
   5  10  -1    5.66    0.72
   5  10  -1    6.65    0.65
  -5 -10   1    6.27    0.51
  -5 -10   1    7.50    0.81
  -5 -10   1    6.24    0.68
   4  10  -1    5.13    0.50
   4  10  -1    5.14    0.59
   4  10  -1    6.17    0.73
  -4 -10   1    5.04    0.53
  -4 -10   1    5.53    0.41
  -4 -10   1    7.04    0.79
   3  10  -1   19.70    1.11
   3  10  -1   18.52    0.95
   3  10  -1   17.52    1.16
  -3 -10   1   19.25    0.77
  -3 -10   1   17.78    1.01
  -3 -10   1   18.30    1.08
   2  10  -1   11.99    0.80
   2  10  -1   13.62    0.99
   2  10  -1   13.79    1.08
  -2 -10   1   13.41    0.81
  -2 -10   1   12.51    0.86
  -2 -10   1   13.86    0.89
   1  10  -1   24.82    1.35
   1  10  -1   25.73    1.16
   1  10  -1   26.23    1.39
  -1 -10   1   23.76    1.22
  -1 -10   1   24.25    1.15
  -1 -10   1   25.65    1.27
   0  10  -1   -0.27    0.27
   0  10  -1   -0.02    0.48
   0  10  -1    0.41    0.51
   0 -10   1   -0.02    0.37
   0 -10   1    0.18    0.46
   0 -10   1    0.23    0.40
  -1  10  -1    0.94    0.39
  -1  10  -1   -0.04    0.51
  -1  10  -1    1.31    0.60
   1 -10   1    0.57    0.50
   1 -10   1    1.43    0.42
   1 -10   1    1.39    0.42
  -2  10  -1    4.73    0.78
  -2  10  -1    6.21    0.74
   2 -10   1    6.29    0.74
   2 -10   1    7.17    0.69
   2 -10   1    5.53    0.56
  -3  10  -1    1.50    0.69
  -3  10  -1    2.49    0.59
  -3  10  -1    1.68    0.61
   3 -10   1    1.98    0.41
   3 -10   1    2.42    0.56
   3 -10   1    2.30    0.49
  -4  10  -1    7.46    0.87
  -4  10  -1    6.78    0.90
  -4  10  -1    9.98    1.11
   4 -10   1    9.64    0.87
   4 -10   1    7.98    0.78
  -5  10  -1    7.89    0.98
  -5  10  -1    7.08    0.89
  -5  10  -1    9.11    1.05
   5 -10   1    6.40    0.68
   5 -10   1    8.92    0.83
  -6  10  -1   -0.38    0.67
  -6  10  -1   -0.38    0.74
   6 -10   1    0.36    0.55
   6 -10   1   -0.24    0.48
   6 -10   1    0.61    0.68
  13   9  -1   12.98    1.56
  13   9  -1   12.42    1.29
 -13  -9   1    6.73    1.63
 -13  -9   1   11.10    1.26
  12   9  -1   -0.24    0.75
  12   9  -1    0.27    0.56
 -12  -9   1    0.32    0.67
 -12  -9   1   -0.73    0.66
  11   9  -1    1.14    0.74
  11   9  -1    0.65    0.53
 -11  -9   1    1.04    0.59
 -11  -9   1    1.56    0.69
 -11  -9   1    0.55    0.38
  10   9  -1    7.20    0.96
  10   9  -1    5.70    0.63
 -10  -9   1    5.39    0.50
 -10  -9   1    5.94    0.78
 -10  -9   1    5.74    0.67
   9   9  -1    1.77    0.48
   9   9  -1    3.14    0.73
  -9  -9   1    1.35    0.51
  -9  -9   1    2.49    0.41
  -9  -9   1    2.33    0.62
   8   9  -1   35.85    1.39
   8   9  -1   38.36    1.83
   8   9  -1   35.97    1.52
  -8  -9   1   34.28    1.63
  -8  -9   1   35.98    1.45
  -8  -9   1   35.09    1.47
   7   9  -1   13.07    1.10
   7   9  -1   12.51    0.83
   7   9  -1   11.75    0.70
  -7  -9   1   13.18    1.16
  -7  -9   1   11.75    0.96
   6   9  -1   32.69    1.57
   6   9  -1   30.59    1.37
   6   9  -1   30.21    1.27
  -6  -9   1   29.13    1.53
  -6  -9   1   30.59    1.22
  -6  -9   1   28.46    1.39
   5   9  -1    5.34    0.58
   5   9  -1    3.87    0.58
   5   9  -1    4.32    0.45
  -5  -9   1    3.03    0.52
  -5  -9   1    3.53    0.50
  -5  -9   1    4.18    0.45
   4   9  -1   62.01    2.23
   4   9  -1   63.13    2.44
   4   9  -1   60.89    2.30
  -4  -9   1   61.42    2.13
  -4  -9   1   63.95    2.39
  -4  -9   1   59.52    2.31
   3   9  -1   13.05    0.99
   3   9  -1   14.35    0.85
   3   9  -1   12.85    0.74
  -3  -9   1   12.43    0.56
  -3  -9   1   13.90    1.17
  -3  -9   1   11.52    1.10
   2   9  -1   69.01    2.53
   2   9  -1   65.97    2.45
   2   9  -1   64.95    2.32
  -2  -9   1   61.69    2.39
  -2  -9   1   63.33    2.35
  -2  -9   1   64.18    2.15
   1   9  -1    0.72    0.21
   1   9  -1    0.71    0.45
   1   9  -1    0.18    0.30
   1   9  -1   -0.15    0.38
  -1  -9   1    1.20    0.34
  -1  -9   1    0.53    0.37
  -1  -9   1    0.41    0.37
   0   9  -1   19.06    1.13
   0   9  -1   19.23    1.10
   0  -9   1   18.62    1.01
   0  -9   1   18.13    1.06
   0  -9   1   17.77    0.97
  -1   9  -1   19.08    1.15
  -1   9  -1   19.40    1.15
  -1   9  -1   18.46    0.95
   1  -9   1   17.03    0.94
   1  -9   1   18.89    0.97
   1  -9   1   18.28    1.06
  -2   9  -1    1.26    0.52
  -2   9  -1    1.48    0.58
  -2   9  -1    1.21    0.43
   2  -9   1    1.32    0.41
   2  -9   1    0.95    0.36
   2  -9   1    0.70    0.46
  -3   9  -1    1.66    0.54
  -3   9  -1    1.85    0.51
  -3   9  -1    1.49    0.61
   3  -9   1    1.32    0.51
   3  -9   1    2.35    0.39
   3  -9   1    1.44    0.43
  -4   9  -1   12.46    1.06
  -4   9  -1   13.10    1.10
   4  -9   1   12.35    0.92
  -5   9  -1    0.35    0.66
  -5   9  -1    1.27    0.65
  -5   9  -1    1.51    0.60
   5  -9   1    0.95    0.55
   5  -9   1    0.67    0.47
  -6   9  -1    0.00    0.67
  -6   9  -1   -0.45    0.68
  -6   9  -1   -0.16    0.55
   6  -9   1    0.93    0.51
   6  -9   1   -0.28    0.50
   6  -9   1    0.77    0.57
  -7   9  -1    1.69    1.16
  -7   9  -1    1.83    0.77
  -7   9  -1    0.73    0.60
   7  -9   1    2.14    0.71
   7  -9   1    2.44    0.58
   7  -9   1    0.87    0.56
  14   8  -1    5.61    1.05
  14   8  -1    1.90    0.80
 -14  -8   1    2.93    1.01
 -14  -8   1    3.52    0.80
  13   8  -1   -0.12    0.64
  13   8  -1   -0.85    0.76
 -13  -8   1   -0.20    0.66
 -13  -8   1    0.62    0.77
  12   8  -1   21.01    1.33
 -12  -8   1   22.46    1.34
 -12  -8   1   18.56    1.22
 -12  -8   1   21.49    1.38
  11   8  -1    4.15    0.44
  11   8  -1    4.76    1.08
  11   8  -1    4.50    0.97
 -11  -8   1    3.16    0.69
 -11  -8   1    4.32    0.45
 -11  -8   1    3.73    0.71
  10   8  -1    1.58    0.34
  10   8  -1    1.01    0.48
  10   8  -1    1.70    0.68
 -10  -8   1    1.02    0.36
 -10  -8   1    0.91    0.56
 -10  -8   1    0.45    0.55
   9   8  -1    1.83    0.26
   9   8  -1    2.25    0.41
   9   8  -1    1.79    0.64
   9   8  -1    2.03    0.46
  -9  -8   1    0.72    0.54
  -9  -8   1    2.17    0.52
  -9  -8   1    2.01    0.37
   8   8  -1   39.10    1.54
   8   8  -1   34.48    1.71
   8   8  -1   43.78    1.92
   8   8  -1   42.27    1.64
  -8  -8   1   40.30    1.75
  -8  -8   1   42.16    1.56
  -8  -8   1   42.11    1.65
   7   8  -1   59.43    2.20
   7   8  -1   65.91    2.54
  -7  -8   1   64.34    2.22
  -7  -8   1   61.30    2.25
  -7  -8   1   61.35    2.36
   6   8  -1    2.92    0.34
   6   8  -1    3.11    0.40
   6   8  -1    2.23    0.56
  -6  -8   1    2.12    0.51
  -6  -8   1    2.38    0.34
  -6  -8   1    2.76    0.37
   5   8  -1   15.80    0.82
   5   8  -1   16.95    1.05
   5   8  -1   17.54    0.84
  -5  -8   1   17.62    0.78
  -5  -8   1   16.42    0.81
  -5  -8   1   16.82    0.93
   4   8  -1   34.77    1.36
   4   8  -1   35.91    1.56
   4   8  -1   33.23    1.38
  -4  -8   1   36.23    1.36
  -4  -8   1   34.42    1.43
  -4  -8   1   34.47    1.28
   3   8  -1   39.67    1.68
   3   8  -1   38.97    1.50
   3   8  -1   41.21    1.58
  -3  -8   1   39.70    1.57
  -3  -8   1   39.95    1.40
  -3  -8   1   39.95    1.52
   2   8  -1    0.14    0.26
   2   8  -1    0.10    0.37
   2   8  -1    0.26    0.31
   2   8  -1    0.13    0.11
  -2  -8   1    0.33    0.32
  -2  -8   1    0.03    0.31
  -2  -8   1    0.15    0.14
   1   8  -1   37.92    1.43
   1   8  -1   39.28    1.60
   1   8  -1   38.58    1.55
   1   8  -1   32.14    1.32
  -1  -8   1   38.63    1.49
  -1  -8   1   38.60    1.48
  -1  -8   1   37.49    1.43
   0   8  -1   16.90    0.95
   0   8  -1   15.25    0.75
   0   8  -1   16.74    0.83
   0   8  -1   17.19    0.99
   0  -8   1   17.07    0.84
   0  -8   1   16.73    0.87
   0  -8   1   17.04    0.92
  -1   8  -1    4.19    0.54
  -1   8  -1    4.34    0.43
  -1   8  -1    3.79    0.53
   1  -8   1    4.20    0.44
   1  -8   1    4.57    0.44
   1  -8   1    4.04    0.49
  -2   8  -1    5.05    0.53
  -2   8  -1    4.70    0.61
   2  -8   1    5.25    0.55
   2  -8   1    6.03    0.57
  -3   8  -1   18.22    1.07
  -3   8  -1   18.48    1.13
  -3   8  -1   18.48    1.16
   3  -8   1   17.27    0.87
   3  -8   1   17.67    0.96
   3  -8   1   17.81    0.99
  -4   8  -1    0.32    0.48
  -4   8  -1    0.36    0.46
  -4   8  -1   -0.27    0.51
   4  -8   1    0.49    0.29
   4  -8   1    0.07    0.38
   4  -8   1    0.31    0.44
  -5   8  -1    3.90    0.67
  -5   8  -1    4.57    0.65
  -5   8  -1    3.66    0.71
   5  -8   1    4.64    0.61
   5  -8   1    4.17    0.56
  -6   8  -1    2.40    0.71
  -6   8  -1    3.32    0.63
  -6   8  -1    2.22    0.71
   6  -8   1    3.02    0.61
   6  -8   1    2.63    0.63
   6  -8   1    3.32    0.60
  -7   8  -1    5.66    0.90
  -7   8  -1    4.70    0.82
   7  -8   1    5.41    0.73
   7  -8   1    6.20    0.69
  -8   8  -1    0.81    0.73
  -8   8  -1    1.66    0.80
   8  -8   1    1.87    0.59
   8  -8   1    1.24    0.65
   8  -8   1    2.08    0.62
  14   7  -1    1.12    0.83
  14   7  -1    0.56    0.70
 -14  -7   1    0.35    0.84
  13   7  -1   11.66    1.24
  13   7  -1   14.11    1.45
 -13  -7   1   11.12    1.25
 -13  -7   1   11.34    1.17
  12   7  -1    8.73    0.86
  12   7  -1   10.83    1.33
  12   7  -1    7.45    0.64
 -12  -7   1    7.49    0.69
 -12  -7   1    7.43    0.89
 -12  -7   1    8.16    0.81
  11   7  -1   37.43    1.89
  11   7  -1   30.11    1.29
  11   7  -1   29.67    1.56
 -11  -7   1   33.50    1.59
 -11  -7   1   30.22    1.76
 -11  -7   1   31.30    1.32
 -11  -7   1   31.55    1.28
  10   7  -1    7.03    0.68
  10   7  -1    8.87    1.09
  10   7  -1    7.03    0.57
 -10  -7   1    7.63    0.75
 -10  -7   1    8.17    0.55
 -10  -7   1    8.19    0.91
 -10  -7   1    7.64    0.64
   9   7  -1   28.99    1.54
   9   7  -1   29.75    1.05
   9   7  -1   27.85    1.29
   9   7  -1   26.41    1.14
  -9  -7   1   26.26    1.14
  -9  -7   1   27.88    1.33
  -9  -7   1   27.44    1.30
   8   7  -1   25.53    1.41
   8   7  -1   26.41    1.17
   8   7  -1   26.58    1.06
   8   7  -1   23.61    0.99
  -8  -7   1   25.18    1.16
  -8  -7   1   25.38    0.94
  -8  -7   1   24.89    1.06
  -8  -7   1   26.35    1.23
   7   7  -1   19.49    0.86
   7   7  -1   20.17    0.97
   7   7  -1   19.89    1.15
   7   7  -1   17.59    0.82
  -7  -7   1   21.53    1.03
  -7  -7   1   19.45    0.72
  -7  -7   1   20.52    0.88
  -7  -7   1   19.78    0.94
   6   7  -1   38.05    1.45
   6   7  -1   37.94    1.64
   6   7  -1   37.09    1.40
   6   7  -1   35.65    1.39
  -6  -7   1   38.56    1.43
  -6  -7   1   37.15    1.40
  -6  -7   1   36.65    1.50
   5   7  -1   32.73    1.44
   5   7  -1   31.65    1.26
  -5  -7   1   32.63    1.22
  -5  -7   1   32.83    1.24
  -5  -7   1   31.49    1.32
   4   7  -1    0.92    0.25
   4   7  -1    1.07    0.36
   4   7  -1    1.89    0.29
  -4  -7   1    0.82    0.25
  -4  -7   1    1.09    0.33
  -4  -7   1    0.86    0.26
   3   7  -1    6.14    0.64
   3   7  -1    7.33    0.52
   3   7  -1    6.09    0.47
  -3  -7   1    6.17    0.55
  -3  -7   1    6.88    0.39
  -3  -7   1    6.88    0.49
   2   7  -1   70.31    2.49
   2   7  -1   70.86    2.62
   2   7  -1   71.72    2.54
  -2  -7   1   73.42    2.40
  -2  -7   1   73.32    2.50
  -2  -7   1   71.90    2.54
   1   7  -1   74.35    2.54
   1   7  -1   61.31    2.37
   1   7  -1   73.05    2.60
   1   7  -1   71.13    2.46
  -1  -7   1   71.05    2.33
  -1  -7   1   73.26    2.50
  -1  -7   1   72.26    2.47
   0   7  -1   16.63    0.75
   0   7  -1   17.26    0.93
   0   7  -1   18.77    0.82
   0   7  -1   18.64    0.91
   0  -7   1   17.17    0.86
   0  -7   1   18.32    0.81
   0  -7   1   17.41    0.83
  -1   7  -1    8.81    0.72
  -1   7  -1    9.69    0.61
  -1   7  -1    9.19    0.71
   1  -7   1    9.88    0.60
   1  -7   1    9.32    0.68
   1  -7   1    9.11    0.62
  -2   7  -1   63.40    2.38
  -2   7  -1   62.45    2.37
  -2   7  -1   62.63    2.30
   2  -7   1   62.10    2.23
   2  -7   1   62.57    2.31
   2  -7   1   64.71    2.27
  -3   7  -1   18.22    1.07
  -3   7  -1   18.16    1.00
  -3   7  -1   18.98    1.06
   3  -7   1   18.56    0.92
   3  -7   1   18.74    0.84
   3  -7   1   17.46    0.98
  -4   7  -1    2.61    0.54
  -4   7  -1    1.91    0.58
  -4   7  -1    1.46    0.48
   4  -7   1    2.08    0.42
   4  -7   1    2.47    0.33
   4  -7   1    2.12    0.45
  -5   7  -1   14.53    1.12
  -5   7  -1   13.69    1.08
  -5   7  -1   15.47    1.04
   5  -7   1   17.19    0.99
   5  -7   1   15.41    0.95
   5  -7   1   14.49    0.77
  -6   7  -1   10.67    1.06
  -6   7  -1   10.34    0.97
  -6   7  -1    9.46    1.10
   6  -7   1    9.23    0.90
   6  -7   1   11.41    0.93
   6  -7   1   10.02    0.91
  -7   7  -1    1.39    0.57
  -7   7  -1    1.10    0.63
   7  -7   1    1.02    0.56
   7  -7   1    1.07    0.52
   7  -7   1    0.65    0.68
  -8   7  -1    7.78    0.92
  -8   7  -1   10.60    1.10
   8  -7   1   13.51    1.09
   8  -7   1   11.23    1.12
   8  -7   1   11.23    1.05
  -9   7  -1    2.25    0.87
  -9   7  -1    1.11    0.71
   9  -7   1    0.42    0.71
   9  -7   1    1.45    0.66
   9  -7   1    2.08    0.67
  14   6  -1    6.84    1.01
  14   6  -1    5.40    0.89
 -14  -6   1    4.52    0.96
  13   6  -1   13.00    1.30
  13   6  -1   16.13    1.44
 -13  -6   1   10.71    0.93
 -13  -6   1   13.78    1.39
 -13  -6   1   11.38    1.15
  12   6  -1    3.11    0.80
  12   6  -1    1.66    0.38
  12   6  -1    1.60    0.66
 -12  -6   1    1.87    0.45
 -12  -6   1    1.76    0.58
 -12  -6   1    2.06    0.72
  11   6  -1    0.64    0.54
  11   6  -1    0.96    0.64
 -11  -6   1    1.01    0.62
 -11  -6   1    0.79    0.52
  10   6  -1   26.03    1.34
  10   6  -1   30.28    1.60
  10   6  -1   26.00    1.12
 -10  -6   1   26.94    1.34
 -10  -6   1   25.92    1.14
 -10  -6   1   27.94    1.37
   9   6  -1   45.56    1.97
   9   6  -1   42.40    1.53
   9   6  -1   42.98    1.77
   9   6  -1   43.73    1.63
  -9  -6   1   43.46    1.61
  -9  -6   1   45.37    1.92
  -9  -6   1   44.26    1.80
   8   6  -1    1.38    0.22
   8   6  -1    0.87    0.37
   8   6  -1    1.01    0.26
   8   6  -1    1.05    0.48
  -8  -6   1    0.41    0.26
  -8  -6   1    0.86    0.23
  -8  -6   1    0.46    0.39
  -8  -6   1    0.73    0.45
   7   6  -1    1.02    0.20
   7   6  -1    0.73    0.31
   7   6  -1    1.70    0.44
   7   6  -1    1.22    0.25
  -7  -6   1    1.10    0.19
  -7  -6   1    0.95    0.35
  -7  -6   1    1.10    0.26
   6   6  -1  144.17    4.80
   6   6  -1  142.10    4.94
   6   6  -1  144.69    4.76
   6   6  -1  131.91    4.73
  -6  -6   1  146.08    4.75
  -6  -6   1  141.64    4.78
  -6  -6   1  146.05    4.84
  -6  -6   1  146.31    4.67
   5   6  -1   16.77    0.72
   5   6  -1   16.87    0.93
   5   6  -1   17.39    0.72
   5   6  -1   15.89    0.76
  -5  -6   1   16.12    0.74
  -5  -6   1   16.28    0.81
  -5  -6   1   17.05    0.73
   4   6  -1    3.61    0.42
   4   6  -1    2.50    0.28
   4   6  -1    3.24    0.30
  -4  -6   1    3.18    0.33
  -4  -6   1    2.92    0.34
  -4  -6   1    3.37    0.35
   3   6  -1  136.97    4.72
   3   6  -1  135.08    4.61
   3   6  -1  140.02    4.60
  -3  -6   1  139.94    4.60
  -3  -6   1  139.18    4.64
  -3  -6   1  139.03    4.55
   2   6  -1   91.81    3.46
   2   6  -1  109.75    3.69
   2   6  -1  107.81    3.62
  -2  -6   1  112.38    3.50
  -2  -6   1  108.50    3.57
  -2  -6   1  108.47    3.60
   1   6  -1   21.11    0.84
   1   6  -1   21.77    0.98
   1   6  -1   21.06    0.89
   1   6  -1   18.69    0.75
  -1  -6   1   21.16    0.72
  -1  -6   1   20.70    0.86
  -1  -6   1   20.80    0.87
   0   6  -1   30.32    1.19
   0   6  -1   29.03    1.11
   0   6  -1   29.16    1.23
   0   6  -1   27.72    1.08
   0  -6   1   29.71    1.12
   0  -6   1   30.75    1.15
  -1   6  -1   82.08    2.86
  -1   6  -1   81.46    2.86
  -1   6  -1   81.68    2.96
  -1   6  -1   83.86    2.93
   1  -6   1   85.96    2.87
   1  -6   1   83.55    2.86
   1  -6   1   85.99    2.90
  -2   6  -1    7.79    0.55
  -2   6  -1    6.65    0.62
  -2   6  -1    7.59    0.63
   2  -6   1    7.37    0.54
   2  -6   1    7.41    0.49
   2  -6   1    7.70    0.57
  -3   6  -1    6.75    0.66
  -3   6  -1    5.19    0.61
  -3   6  -1    5.99    0.64
   3  -6   1    6.67    0.55
   3  -6   1    6.01    0.46
   3  -6   1    6.08    0.60
  -4   6  -1    0.37    0.37
  -4   6  -1    0.67    0.40
   4  -6   1    0.96    0.25
   4  -6   1    0.29    0.33
   4  -6   1    1.33    0.37
  -5   6  -1   23.71    1.24
  -5   6  -1   24.10    1.26
  -5   6  -1   23.79    1.28
   5  -6   1   22.93    0.94
   5  -6   1   26.44    1.17
   5  -6   1   24.39    1.16
  -6   6  -1    1.67    0.50
  -6   6  -1    1.61    0.53
  -6   6  -1    1.78    0.59
   6  -6   1    1.21    0.46
   6  -6   1    1.99    0.49
   6  -6   1    1.44    0.48
  -7   6  -1    7.80    0.89
  -7   6  -1    7.15    0.85
  -7   6  -1    5.83    0.74
   7  -6   1    7.57    0.85
   7  -6   1    7.20    0.72
   7  -6   1    7.73    0.73
  -8   6  -1   -0.18    0.68
  -8   6  -1    0.29    0.71
   8  -6   1    0.87    0.67
   8  -6   1    0.15    0.50
   8  -6   1   -0.04    0.52
  -9   6  -1    5.08    0.94
  -9   6  -1    4.56    0.79
   9  -6   1    6.73    0.79
   9  -6   1    6.29    0.76
   9  -6   1    7.66    0.79
 -10   6  -1   -0.22    0.64
 -10   6  -1   -0.07    1.10
  10  -6   1    0.43    0.62
  14   5  -1    9.78    1.07
  14   5  -1    8.03    1.04
 -14  -5   1    6.33    1.01
 -14  -5   1    6.73    0.77
  13   5  -1    5.54    0.90
  13   5  -1    3.42    0.81
 -13  -5   1    2.74    0.75
 -13  -5   1    2.87    0.64
 -13  -5   1    4.34    0.86
  12   5  -1    0.64    0.60
  12   5  -1   -0.63    0.62
  12   5  -1   -0.14    0.30
 -12  -5   1    0.01    0.69
 -12  -5   1    0.05    0.42
 -12  -5   1    0.84    0.51
  11   5  -1   66.91    2.56
  11   5  -1   81.88    2.98
  11   5  -1   74.71    2.84
 -11  -5   1   72.10    2.71
 -11  -5   1   71.03    2.80
 -11  -5   1   69.93    2.64
  10   5  -1   22.86    1.34
  10   5  -1   21.08    0.98
  10   5  -1   20.82    1.21
 -10  -5   1   23.10    1.04
 -10  -5   1   21.46    1.48
 -10  -5   1   23.84    1.23
   9   5  -1   17.82    1.03
   9   5  -1   18.90    1.17
   9   5  -1   18.81    0.85
   9   5  -1   18.86    0.75
  -9  -5   1   20.29    1.03
  -9  -5   1   19.49    1.05
  -9  -5   1   18.16    0.88
   8   5  -1   15.36    0.86
   8   5  -1   14.70    0.98
   8   5  -1   14.99    0.70
   8   5  -1   12.73    0.61
  -8  -5   1   14.63    0.85
  -8  -5   1   15.58    0.70
  -8  -5   1   14.75    0.85
   7   5  -1  105.54    3.80
   7   5  -1  107.24    3.69
   7   5  -1  108.44    3.61
   7   5  -1   96.91    3.55
  -7  -5   1  106.51    3.67
  -7  -5   1  118.13    3.59
  -7  -5   1  107.89    3.68
   6   5  -1    4.05    0.32
   6   5  -1    5.50    0.58
   6   5  -1    4.90    0.38
   6   5  -1    4.92    0.46
  -6  -5   1    4.89    0.51
  -6  -5   1    3.97    0.45
  -6  -5   1    4.37    0.31
   5   5  -1   14.78    0.61
   5   5  -1   12.51    0.64
   5   5  -1   12.33    0.75
   5   5  -1   12.59    0.57
  -5  -5   1   13.79    0.61
  -5  -5   1   13.66    0.53
  -5  -5   1   13.03    0.69
  -5  -5   1   14.25    0.63
   4   5  -1   48.01    1.80
   4   5  -1   48.90    1.66
   4   5  -1   43.21    1.65
  -4  -5   1   48.20    1.56
  -4  -5   1   48.26    1.65
  -4  -5   1   47.96    1.71
  -4  -5   1   48.16    1.66
   3   5  -1   53.90    1.95
   3   5  -1   58.61    1.96
   3   5  -1   57.36    1.96
  -3  -5   1   56.74    1.93
  -3  -5   1   57.02    1.95
   2   5  -1   33.04    1.22
   2   5  -1   34.47    1.21
   2   5  -1   32.86    1.31
  -2  -5   1   33.41    1.24
  -2  -5   1   34.06    1.16
  -2  -5   1   33.65    1.21
   1   5  -1   18.78    0.73
   1   5  -1   19.88    0.90
   1   5  -1   22.29    0.85
   1   5  -1   20.55    0.80
  -1  -5   1   21.42    0.83
  -1  -5   1   21.17    0.82
  -1  -5   1   21.44    0.72
   0   5  -1   10.89    0.62
   0   5  -1   11.26    0.53
   0   5  -1   12.00    0.64
   0   5  -1   11.01    0.49
   0  -5   1   11.57    0.54
   0  -5   1   11.44    0.60
   0  -5   1   11.41    0.53
  -1   5  -1   96.98    3.30
  -1   5  -1   98.46    3.35
  -1   5  -1   95.73    3.48
   1  -5   1   98.09    3.30
   1  -5   1  102.04    3.33
  -2   5  -1    8.18    0.52
  -2   5  -1    8.97    0.59
  -2   5  -1    8.76    0.56
   2  -5   1    7.95    0.55
   2  -5   1    7.69    0.44
   2  -5   1    8.38    0.51
  -3   5  -1   34.85    1.40
  -3   5  -1   33.88    1.40
  -3   5  -1   34.15    1.38
   3  -5   1   36.54    1.36
   3  -5   1   34.37    1.36
   3  -5   1   34.40    1.27
  -4   5  -1  141.35    4.44
  -4   5  -1  132.16    4.60
  -4   5  -1  130.82    4.60
  -4   5  -1  128.90    4.59
   4  -5   1  138.03    4.55
   4  -5   1  131.56    4.45
   4  -5   1  134.76    4.54
  -5   5  -1    0.95    0.39
  -5   5  -1    1.51    0.22
  -5   5  -1    1.70    0.44
  -5   5  -1    1.15    0.40
   5  -5   1    1.83    0.40
   5  -5   1    1.68    0.22
   5  -5   1    1.06    0.38
  -6   5  -1    1.52    0.46
  -6   5  -1    0.64    0.44
  -6   5  -1    1.79    0.27
  -6   5  -1    1.94    0.54
   6  -5   1    1.16    0.42
   6  -5   1    1.15    0.23
   6  -5   1    1.35    0.44
   6  -5   1    0.94    0.42
  -7   5  -1   10.54    1.07
  -7   5  -1   11.34    0.97
  -7   5  -1   11.84    0.78
  -7   5  -1   10.70    0.96
   7  -5   1   14.49    1.06
   7  -5   1   12.31    0.95
   7  -5   1   10.85    0.92
  -8   5  -1   13.28    1.26
  -8   5  -1   11.74    1.06
   8  -5   1   14.59    1.07
   8  -5   1   14.24    1.07
   8  -5   1   14.98    1.04
  -9   5  -1   -0.21    0.96
  -9   5  -1   -0.29    0.70
   9  -5   1    0.59    0.53
   9  -5   1    0.51    0.61
   9  -5   1   -0.06    0.61
 -10   5  -1    5.44    0.96
 -10   5  -1    4.96    0.76
  10  -5   1    6.65    1.19
  10  -5   1    6.31    0.78
  10  -5   1    8.13    0.86
 -11   5  -1    1.42    0.69
 -11   5  -1    0.84    0.91
  11  -5   1   -0.56    0.61
  11  -5   1    0.36    0.68
  14   4  -1    0.30    0.70
  14   4  -1    0.43    0.80
 -14  -4   1    0.32    0.96
 -14  -4   1    0.46    0.62
  13   4  -1    1.66    0.74
  13   4  -1    1.67    0.77
 -13  -4   1    2.08    0.60
 -13  -4   1    0.43    0.79
  12   4  -1   27.72    1.53
  12   4  -1   20.01    1.00
 -12  -4   1   21.48    1.23
 -12  -4   1   23.04    1.50
 -12  -4   1   21.02    1.20
  11   4  -1   18.97    1.28
  11   4  -1   18.23    1.24
  11   4  -1   17.22    0.87
 -11  -4   1   17.37    1.04
 -11  -4   1   16.76    1.23
 -11  -4   1   18.00    1.21
  10   4  -1    3.41    0.34
  10   4  -1    2.59    0.36
  10   4  -1    3.82    0.65
  10   4  -1    3.25    0.57
 -10  -4   1    3.86    0.48
 -10  -4   1    3.69    0.49
 -10  -4   1    2.68    0.58
   9   4  -1   13.85    1.01
   9   4  -1   15.86    0.74
   9   4  -1   14.64    0.63
   9   4  -1   13.92    0.94
  -9  -4   1   15.97    0.82
  -9  -4   1   15.44    0.88
  -9  -4   1   15.29    0.94
   8   4  -1   27.73    1.33
   8   4  -1   28.38    1.03
   8   4  -1   27.76    1.25
   8   4  -1   28.41    1.12
  -8  -4   1   28.84    1.22
  -8  -4   1   29.28    1.21
  -8  -4   1   29.94    1.16
   7   4  -1   53.68    1.96
   7   4  -1   53.19    1.86
   7   4  -1   49.85    1.79
   7   4  -1   50.04    2.02
  -7  -4   1   54.51    1.93
  -7  -4   1   53.96    1.94
  -7  -4   1   55.73    1.87
   6   4  -1   18.53    0.68
   6   4  -1   16.20    0.80
   6   4  -1   16.59    0.89
   6   4  -1   18.70    0.74
  -6  -4   1   18.54    0.72
  -6  -4   1   18.62    0.81
  -6  -4   1   17.84    0.80
   5   4  -1    5.51    0.41
   5   4  -1    5.23    0.31
   5   4  -1    5.62    0.70
   5   4  -1    5.99    0.35
  -5  -4   1    5.15    0.40
  -5  -4   1    5.84    0.31
  -5  -4   1    4.76    0.48
   4   4  -1  480.68   15.89
   4   4  -1  505.85   15.81
   4   4  -1  507.18   15.79
   4   4  -1  429.43   15.76
  -4  -4   1  480.58   15.80
  -4  -4   1  525.80   15.74
  -4  -4   1  479.22   15.82
   3   4  -1   96.44    3.38
   3   4  -1  103.04    3.31
   3   4  -1   90.12    3.28
   3   4  -1  105.11    3.30
  -3  -4   1  100.07    3.29
  -3  -4   1   99.50    3.29
  -3  -4   1  100.68    3.33
   2   4  -1   90.02    2.92
   2   4  -1   91.00    2.93
   2   4  -1   85.57    3.00
   2   4  -1   83.80    2.92
  -2  -4   1   86.55    2.89
  -2  -4   1   87.74    2.92
  -2  -4   1   88.39    2.94
   1   4  -1   82.13    2.81
   1   4  -1   78.89    2.86
   1   4  -1   79.45    2.74
   1   4  -1   87.65    2.81
  -1  -4   1   82.02    2.75
  -1  -4   1   87.66    2.75
  -1  -4   1   87.66    2.81
  -1  -4   1   86.68    2.82
   0   4  -1  339.21   11.01
   0   4  -1  287.84   10.87
   0   4  -1  339.90   10.97
   0   4  -1  350.79   10.94
   0   4  -1  324.60   10.91
   0  -4   1  345.26   10.86
   0  -4   1  360.85   10.95
   0  -4   1  344.65   10.94
  -1   4  -1    0.57    0.20
  -1   4  -1    0.70    0.17
  -1   4  -1    0.51    0.15
  -1   4  -1    0.28    0.15
   1  -4   1    0.30    0.15
   1  -4   1    0.28    0.17
   1  -4   1    0.17    0.16
  -2   4  -1  151.00    4.93
  -2   4  -1  142.03    4.98
  -2   4  -1  144.45    4.88
   2  -4   1  148.14    5.08
   2  -4   1  152.11    4.88
   2  -4   1  144.38    4.84
  -3   4  -1  108.90    3.74
  -3   4  -1  103.10    3.58
  -3   4  -1  109.65    3.73
   3  -4   1  113.46    3.71
   3  -4   1  111.75    3.71
   3  -4   1  111.36    3.64
  -4   4  -1    9.87    0.47
  -4   4  -1   10.98    0.66
  -4   4  -1    9.70    0.67
  -4   4  -1   11.16    0.68
   4  -4   1   10.83    0.64
   4  -4   1   10.29    0.48
   4  -4   1   11.60    0.64
  -5   4  -1    3.44    0.46
  -5   4  -1    4.73    0.37
  -5   4  -1    3.97    0.46
  -5   4  -1    3.42    0.42
   5  -4   1    3.86    0.45
   5  -4   1    4.10    0.44
   5  -4   1    5.53    0.57
   5  -4   1    4.16    0.29
  -6   4  -1    0.50    0.39
  -6   4  -1    0.19    0.25
  -6   4  -1    0.39    0.37
  -6   4  -1    0.84    0.44
   6  -4   1    0.02    0.36
   6  -4   1    0.33    0.37
   6  -4   1    0.23    0.15
   6  -4   1    0.35    0.35
  -7   4  -1   15.53    1.01
  -7   4  -1   16.11    1.10
  -7   4  -1   16.20    1.00
  -7   4  -1   15.92    0.82
   7  -4   1   17.44    1.03
   7  -4   1   15.70    0.99
   7  -4   1   14.57    1.05
  -8   4  -1    3.68    0.71
  -8   4  -1    4.63    0.51
  -8   4  -1    4.65    0.60
   8  -4   1    4.39    0.60
   8  -4   1    4.64    0.60
   8  -4   1    5.10    0.65
  -9   4  -1   11.72    0.82
  -9   4  -1    8.33    0.80
  -9   4  -1    8.80    1.14
   9  -4   1   13.17    1.11
   9  -4   1   11.39    0.97
   9  -4   1    9.03    0.82
 -10   4  -1    0.97    0.68
 -10   4  -1    1.64    0.78
  10  -4   1    2.54    0.70
  10  -4   1    2.13    0.61
  10  -4   1    0.62    0.88
 -11   4  -1   -1.17    0.54
 -11   4  -1    0.44    0.83
  11  -4   1   -0.68    0.54
  11  -4   1   -0.59    0.58
  11  -4   1   -0.20    0.64
  14   3  -1    0.03    0.78
 -14  -3   1   -0.13    0.71
 -14  -3   1    1.04    0.92
  13   3  -1   17.45    1.47
 -13  -3   1   11.96    1.28
 -13  -3   1   12.88    1.18
  12   3  -1   33.07    1.71
  12   3  -1   26.31    1.27
  12   3  -1   34.17    1.67
 -12  -3   1   27.46    1.49
 -12  -3   1   31.10    1.70
 -12  -3   1   29.96    1.85
  11   3  -1    0.72    0.61
  11   3  -1    0.30    0.52
 -11  -3   1    0.16    0.60
 -11  -3   1   -0.26    0.45
 -11  -3   1    0.26    0.41
  10   3  -1   12.33    0.61
  10   3  -1   14.64    1.04
  10   3  -1   13.64    0.75
  10   3  -1   14.27    1.27
 -10  -3   1   13.55    0.99
 -10  -3   1   12.93    0.91
 -10  -3   1   13.57    0.84
   9   3  -1   63.82    2.47
   9   3  -1   63.64    2.30
   9   3  -1   62.29    2.21
   9   3  -1   68.79    2.53
  -9  -3   1   64.39    2.34
  -9  -3   1   67.50    2.45
  -9  -3   1   65.21    2.38
   8   3  -1   10.43    0.48
   8   3  -1    9.31    0.71
   8   3  -1   10.69    0.58
   8   3  -1   10.06    0.80
  -8  -3   1   11.45    0.67
  -8  -3   1   11.69    0.75
  -8  -3   1   10.74    0.68
   7   3  -1    2.39    0.35
   7   3  -1    2.00    0.38
   7   3  -1    2.12    0.24
  -7  -3   1    2.43    0.37
  -7  -3   1    2.33    0.29
  -7  -3   1    2.48    0.31
   6   3  -1   66.13    2.70
   6   3  -1   72.63    2.57
   6   3  -1   73.11    2.45
   6   3  -1   77.06    2.51
  -6  -3   1   75.02    2.62
  -6  -3   1   75.59    2.56
  -6  -3   1   77.31    2.52
   5   3  -1  335.57   11.32
   5   3  -1  359.29   11.23
   5   3  -1  331.57   11.31
  -5  -3   1  332.77   11.33
  -5  -3   1  357.46   11.22
  -5  -3   1  355.43   11.27
   4   3  -1   60.14    2.19
   4   3  -1   58.30    2.07
   4   3  -1   62.04    2.14
   4   3  -1   65.15    2.11
  -4  -3   1   62.90    2.14
  -4  -3   1   63.85    2.14
  -4  -3   1   66.13    2.09
   3   3  -1    4.14    0.19
   3   3  -1    4.36    0.27
   3   3  -1    4.52    0.34
   3   3  -1    3.61    0.23
   3   3  -1    4.73    0.25
  -3  -3   1    4.89    0.20
  -3  -3   1    4.22    0.29
  -3  -3   1    4.16    0.26
   2   3  -1   62.53    2.26
   2   3  -1   67.89    2.26
   2   3  -1   63.63    2.31
   2   3  -1   71.20    2.26
  -2  -3   1   69.07    2.24
  -2  -3   1   68.42    2.27
  -2  -3   1   69.70    2.25
   1   3  -1  165.39    5.48
   1   3  -1  177.73    5.53
   1   3  -1  165.66    5.53
   1   3  -1  163.75    5.58
  -1  -3   1  175.18    5.50
  -1  -3   1  170.46    5.53
  -1  -3   1  172.39    5.54
  -1  -3   1  164.17    5.48
   0   3  -1    8.51    0.36
   0   3  -1    8.76    0.40
   0   3  -1    8.98    0.39
   0  -3   1    9.52    0.31
   0  -3   1    8.93    0.39
  -1   3  -1   72.74    2.52
  -1   3  -1   74.28    2.52
  -1   3  -1   75.72    2.57
   1  -3   1   78.95    2.54
   1  -3   1   73.58    2.50
   1  -3   1   77.59    2.53
  -2   3  -1    2.52    0.14
  -2   3  -1    2.51    0.13
  -2   3  -1    3.05    0.28
  -2   3  -1    3.27    0.32
   2  -3   1    2.21    0.22
   2  -3   1    2.10    0.23
   2  -3   1    2.13    0.21
  -3   3  -1   75.84    2.55
  -3   3  -1   71.45    2.55
  -3   3  -1   72.70    2.56
   3  -3   1   75.24    2.55
   3  -3   1   73.39    2.54
   3  -3   1   75.57    2.58
  -4   3  -1   62.60    2.25
  -4   3  -1   63.95    2.25
  -4   3  -1   60.87    2.21
  -4   3  -1   60.99    2.12
   4  -3   1   63.92    2.21
   4  -3   1   65.43    2.23
  -5   3  -1    8.38    0.63
  -5   3  -1    8.70    0.47
  -5   3  -1    7.75    0.61
  -5   3  -1    8.17    0.58
   5  -3   1    8.15    0.61
   5  -3   1    7.65    0.56
   5  -3   1    7.78    0.58
   5  -3   1    7.37    0.37
  -6   3  -1   62.97    2.17
  -6   3  -1   57.74    2.03
  -6   3  -1   59.63    2.25
  -6   3  -1   63.41    2.33
  -6   3  -1   61.05    2.29
   6  -3   1   57.47    2.04
   6  -3   1   62.60    2.25
   6  -3   1   64.03    2.29
   6  -3   1   68.07    2.32
  -7   3  -1    9.44    0.75
  -7   3  -1   10.17    0.87
  -7   3  -1   10.71    0.67
   7  -3   1    9.55    0.78
   7  -3   1    9.97    0.75
   7  -3   1   10.55    0.84
  -8   3  -1   18.34    1.21
  -8   3  -1   18.81    1.09
  -8   3  -1   20.68    1.02
   8  -3   1   20.50    1.13
   8  -3   1   23.01    1.20
  -9   3  -1    2.41    0.51
  -9   3  -1    0.84    0.64
  -9   3  -1    0.97    0.49
   9  -3   1    1.35    0.51
   9  -3   1    1.40    0.50
   9  -3   1    1.90    0.60
 -10   3  -1    1.36    0.53
 -10   3  -1    2.01    0.75
 -10   3  -1    1.16    0.52
  10  -3   1    1.74    0.58
  10  -3   1    0.52    0.49
  10  -3   1    1.98    0.66
 -11   3  -1    2.05    0.84
 -11   3  -1    2.71    0.63
 -11   3  -1    1.86    0.58
  11  -3   1    2.77    0.74
  11  -3   1    4.32    0.70
 -12   3  -1    4.95    0.71
 -12   3  -1    6.99    1.07
  12  -3   1    6.93    0.88
  12  -3   1    7.58    0.94
  14   2  -1    8.00    1.07
 -14  -2   1    7.02    1.00
 -14  -2   1    7.27    0.95
  13   2  -1   15.10    1.65
  13   2  -1   13.31    1.39
 -13  -2   1   13.33    1.29
 -13  -2   1   11.88    1.31
  12   2  -1    0.55    0.66
  12   2  -1    0.64    0.57
  12   2  -1    0.31    0.37
 -12  -2   1    0.64    0.65
  11   2  -1    3.48    0.65
  11   2  -1    2.71    0.43
  11   2  -1    3.34    0.70
 -11  -2   1    3.67    0.68
 -11  -2   1    3.42    0.62
 -11  -2   1    2.86    0.45
  10   2  -1   20.99    1.21
  10   2  -1   18.67    0.95
  10   2  -1   19.56    1.24
 -10  -2   1   20.96    1.16
 -10  -2   1   18.36    0.94
 -10  -2   1   19.75    1.16
   9   2  -1   12.91    0.90
   9   2  -1   12.08    0.72
   9   2  -1   13.96    0.96
   9   2  -1   12.99    0.60
  -9  -2   1   12.71    0.88
  -9  -2   1   13.40    0.85
  -9  -2   1   12.81    0.73
  -9  -2   1   12.17    0.60
   8   2  -1   15.07    0.90
   8   2  -1   14.87    0.72
   8   2  -1   14.77    0.89
   8   2  -1   14.39    0.61
  -8  -2   1   14.45    0.81
  -8  -2   1   13.95    0.84
  -8  -2   1   13.74    0.73
  -8  -2   1   14.40    0.62
   7   2  -1   97.70    3.29
   7   2  -1   97.76    3.46
   7   2  -1   98.67    3.48
   7   2  -1  101.68    3.43
  -7  -2   1   98.40    3.29
  -7  -2   1  102.43    3.43
  -7  -2   1   97.00    3.38
  -7  -2   1  101.95    3.41
   6   2  -1   73.68    2.68
   6   2  -1   74.03    2.53
   6   2  -1   78.49    2.59
   6   2  -1   75.34    2.66
  -6  -2   1   79.07    2.62
  -6  -2   1   77.06    2.53
  -6  -2   1   77.46    2.65
  -6  -2   1   74.93    2.60
   5   2  -1   51.84    1.75
   5   2  -1   48.54    1.82
   5   2  -1   51.06    1.81
  -5  -2   1   51.53    1.79
  -5  -2   1   51.59    1.76
  -5  -2   1   50.83    1.77
   4   2  -1  140.49    4.69
   4   2  -1  138.93    4.79
   4   2  -1  150.31    4.74
   4   2  -1  140.17    4.77
  -4  -2   1  145.31    4.76
  -4  -2   1  150.26    4.74
  -4  -2   1  145.40    4.77
   3   2  -1    1.85    0.19
   3   2  -1    1.70    0.11
   3   2  -1    1.94    0.22
   3   2  -1    1.79    0.16
  -3  -2   1    2.09    0.15
  -3  -2   1    2.33    0.20
  -3  -2   1    2.09    0.20
   2   2  -1  494.43   17.93
   2   2  -1  540.31   18.01
   2   2  -1  516.38   17.94
   2   2  -1  611.57   17.97
   2   2  -1  585.19   17.98
  -2  -2   1  563.81   17.98
  -2  -2   1  534.28   17.94
  -2  -2   1  595.27   17.93
  -2  -2   1  561.92   17.97
   1   2  -1   46.57    1.64
   1   2  -1   50.23    1.67
   1   2  -1   48.83    1.63
   1   2  -1   45.63    1.68
  -1  -2   1   49.81    1.63
  -1  -2   1   51.43    1.67
  -1  -2   1   52.23    1.69
   0   2  -1  235.00    7.56
   0   2  -1  228.69    7.61
   0   2  -1  231.12    7.54
   0   2  -1  241.27    7.62
   0  -2   1  236.18    7.58
   0  -2   1  243.73    7.54
   0  -2   1  220.35    7.56
  -1   2  -1   46.23    1.45
  -1   2  -1   43.42    1.51
  -1   2  -1   43.57    1.53
  -1   2  -1   44.94    1.53
   1  -2   1   44.32    1.48
   1  -2   1   43.22    1.50
   1  -2   1   45.16    1.51
  -2   2  -1  189.43    6.06
  -2   2  -1  178.31    6.00
  -2   2  -1  190.51    6.08
  -2   2  -1  173.03    6.02
  -2   2  -1  196.54    6.07
   2  -2   1  183.73    6.06
   2  -2   1  182.42    6.01
   2  -2   1  192.72    6.07
   2  -2   1  179.76    5.99
  -3   2  -1    0.50    0.15
  -3   2  -1    0.34    0.16
  -3   2  -1    0.41    0.17
  -3   2  -1    0.43    0.09
  -3   2  -1    0.56    0.12
   3  -2   1    0.63    0.10
   3  -2   1    0.21    0.16
   3  -2   1    0.84    0.17
  -4   2  -1  140.79    4.82
  -4   2  -1  144.82    4.72
  -4   2  -1  142.41    4.74
  -4   2  -1  138.43    4.66
   4  -2   1  145.12    4.74
   4  -2   1  138.13    4.71
   4  -2   1  142.67    4.62
  -5   2  -1  126.23    4.39
  -5   2  -1  127.78    4.26
  -5   2  -1  126.47    4.31
  -5   2  -1  126.03    4.21
   5  -2   1  122.21    4.37
   5  -2   1  129.98    4.30
   5  -2   1  128.16    4.14
  -6   2  -1   20.72    1.00
  -6   2  -1   20.67    0.76
  -6   2  -1   21.65    1.03
  -6   2  -1   22.51    0.97
   6  -2   1   22.60    1.01
   6  -2   1   22.52    1.03
   6  -2   1   22.80    0.98
  -7   2  -1    9.76    0.82
  -7   2  -1   10.25    0.68
  -7   2  -1   10.08    0.69
   7  -2   1   10.45    0.79
   7  -2   1   10.39    0.73
   7  -2   1   10.48    0.71
  -8   2  -1    2.24    0.41
  -8   2  -1    1.82    0.53
  -8   2  -1    2.23    0.43
   8  -2   1    2.33    0.43
   8  -2   1    2.50    0.54
   8  -2   1    2.37    0.47
  -9   2  -1   14.02    0.93
  -9   2  -1   12.15    1.11
  -9   2  -1   12.28    0.88
   9  -2   1   13.43    1.13
   9  -2   1   15.06    1.10
 -10   2  -1    0.38    0.44
 -10   2  -1    0.58    0.66
 -10   2  -1    0.55    0.52
  10  -2   1    0.89    0.54
  10  -2   1    1.34    0.46
  10  -2   1    1.11    0.61
 -11   2  -1   15.96    1.16
 -11   2  -1   11.92    1.02
 -11   2  -1   14.31    1.40
  11  -2   1   18.90    1.21
  11  -2   1   17.51    1.33
  11  -2   1   15.87    1.02
 -12   2  -1    0.54    0.50
 -12   2  -1    0.47    0.83
 -12   2  -1    0.27    0.64
  12  -2   1    0.12    0.47
  12  -2   1    0.08    0.72
  12  -2   1   -0.20    0.62
  13   1  -1    1.02    0.78
 -13  -1   1   -0.58    0.73
 -13  -1   1    0.53    0.74
  12   1  -1    0.31    0.69
  12   1  -1   -0.24    0.38
  12   1  -1    1.22    0.59
 -12  -1   1   -0.05    0.68
 -12  -1   1    0.58    0.66
  11   1  -1   13.74    0.77
  11   1  -1   15.81    1.29
  11   1  -1   14.76    0.90
  11   1  -1   18.71    1.13
 -11  -1   1   16.00    1.18
 -11  -1   1   15.85    1.21
 -11  -1   1   15.13    0.92
  10   1  -1    2.90    0.65
  10   1  -1    4.05    0.49
  10   1  -1    4.10    0.61
 -10  -1   1    4.08    0.60
 -10  -1   1    3.77    0.61
 -10  -1   1    3.57    0.36
 -10  -1   1    3.32    0.39
   9   1  -1   14.93    0.95
   9   1  -1   14.86    0.79
   9   1  -1   15.50    1.02
  -9  -1   1   12.32    0.89
  -9  -1   1   12.80    0.92
  -9  -1   1   13.34    0.67
  -9  -1   1   13.11    0.72
   8   1  -1  146.75    4.84
   8   1  -1  137.04    4.84
   8   1  -1  142.51    4.72
  -8  -1   1  142.86    4.78
  -8  -1   1  137.80    4.64
  -8  -1   1  141.66    4.79
  -8  -1   1  131.51    4.75
   7   1  -1  101.94    3.47
   7   1  -1  101.57    3.56
   7   1  -1  103.59    3.58
  -7  -1   1  104.47    3.41
  -7  -1   1  100.95    3.52
  -7  -1   1   99.62    3.44
  -7  -1   1  103.84    3.53
   6   1  -1    0.82    0.21
   6   1  -1    0.42    0.27
   6   1  -1    0.23    0.25
  -6  -1   1    0.55    0.19
  -6  -1   1    0.46    0.23
  -6  -1   1    0.14    0.23
  -6  -1   1    0.60    0.15
   5   1  -1    0.61    0.21
   5   1  -1    0.72    0.17
  -5  -1   1    0.69    0.13
  -5  -1   1    0.37    0.19
  -5  -1   1    0.98    0.20
  -5  -1   1    0.62    0.16
   4   1  -1   55.77    1.83
   4   1  -1   50.75    1.85
   4   1  -1   49.96    1.85
   4   1  -1   54.88    1.82
  -4  -1   1   54.00    1.82
  -4  -1   1   53.69    1.84
  -4  -1   1   54.47    1.83
  -4  -1   1   55.19    1.78
   3   1  -1  893.91   30.59
   3   1  -1  939.28   30.60
   3   1  -1  999.14   30.58
   3   1  -1  970.42   30.54
  -3  -1   1  907.57   30.58
  -3  -1   1 1000.00   30.54
  -3  -1   1  940.77   30.59
  -3  -1   1  925.49   30.58
   2   1  -1   92.86    2.81
   2   1  -1   79.96    2.80
   2   1  -1   84.35    2.75
   2   1  -1   81.24    2.79
   2   1  -1   89.49    2.79
  -2  -1   1   81.84    2.79
  -2  -1   1   85.04    2.78
  -2  -1   1   83.07    2.79
  -2  -1   1   84.70    2.75
   1   1  -1   23.51    0.73
   1   1  -1   21.51    0.71
   1   1  -1   20.40    0.75
   1   1  -1   22.76    0.74
   1   1  -1   21.47    0.73
  -1  -1   1   23.13    0.75
  -1  -1   1   17.92    0.71
  -1  -1   1   18.36    0.72
  -1  -1   1   22.28    0.74
  -1  -1   1   21.03    0.74
   0   1  -1   17.09    0.56
   0   1  -1   17.16    0.55
   0   1  -1   16.24    0.56
   0   1  -1   13.87    0.56
   0   1  -1   15.96    0.56
   0   1  -1   17.15    0.54
   0  -1   1   16.28    0.56
   0  -1   1   16.78    0.56
   0  -1   1   15.78    0.56
   0  -1   1   17.47    0.58
  -1   1  -1  564.38   17.61
  -1   1  -1  522.72   17.58
  -1   1  -1  530.02   17.58
   1  -1   1  542.00   17.62
   1  -1   1  541.99   17.58
   1  -1   1  556.72   17.58
   1  -1   1  557.77   17.61
  -2   1  -1    3.17    0.15
  -2   1  -1    3.34    0.20
  -2   1  -1    3.04    0.22
  -2   1  -1    3.83    0.17
   2  -1   1    2.54    0.20
   2  -1   1    2.58    0.21
   2  -1   1    3.48    0.14
  -3   1  -1  247.86    7.79
  -3   1  -1  230.27    7.74
  -3   1  -1  241.54    7.79
  -3   1  -1  249.65    7.77
  -3   1  -1  239.47    7.71
   3  -1   1  248.29    7.71
   3  -1   1  222.96    7.76
   3  -1   1  237.21    7.79
   3  -1   1  227.56    7.78
  -4   1  -1    8.31    0.40
  -4   1  -1    8.36    0.32
  -4   1  -1    8.19    0.46
  -4   1  -1    8.79    0.46
  -4   1  -1    8.31    0.42
  -4   1  -1    8.49    0.31
   4  -1   1    7.48    0.41
   4  -1   1    7.51    0.45
   4  -1   1    7.77    0.32
   4  -1   1    7.61    0.45
  -5   1  -1   33.26    1.26
  -5   1  -1   31.53    1.09
  -5   1  -1   33.09    1.19
  -5   1  -1   33.37    1.20
   5  -1   1   30.90    1.19
   5  -1   1   31.28    1.24
  -6   1  -1   48.71    1.91
  -6   1  -1   48.46    1.69
  -6   1  -1   52.25    1.82
  -6   1  -1   51.44    1.90
   6  -1   1   52.62    1.89
   6  -1   1   50.78    1.89
  -7   1  -1   12.78    0.74
  -7   1  -1   12.61    0.80
  -7   1  -1   13.08    0.70
   7  -1   1   11.98    0.78
   7  -1   1   13.47    0.84
   7  -1   1   12.72    0.71
  -8   1  -1    0.41    0.38
  -8   1  -1   -0.15    0.48
  -8   1  -1    0.56    0.17
  -8   1  -1   -0.04    0.29
   8  -1   1    0.18    0.41
   8  -1   1    0.10    0.37
   8  -1   1   -0.14    0.30
  -9   1  -1    0.55    0.37
  -9   1  -1    1.40    0.48
  -9   1  -1    1.14    0.52
   9  -1   1    1.57    0.54
   9  -1   1    2.52    0.41
   9  -1   1    1.37    0.48
 -10   1  -1   24.74    1.23
 -10   1  -1   24.87    1.33
 -10   1  -1   24.18    1.48
  10  -1   1   27.85    1.42
  10  -1   1   25.50    1.23
  10  -1   1   28.96    1.49
 -11   1  -1   12.70    1.28
 -11   1  -1   14.47    1.13
 -11   1  -1   10.82    0.89
  11  -1   1   14.47    1.15
  11  -1   1   13.65    1.26
  11  -1   1   13.45    0.91
 -12   1  -1   -1.11    0.41
 -12   1  -1   -0.44    0.60
 -12   1  -1    0.16    0.77
  12  -1   1    0.05    0.43
  12  -1   1    0.80    0.62
  12  -1   1   -1.12    0.67
 -13   1  -1    0.28    0.70
 -13   1  -1    0.30    0.83
  13  -1   1    2.01    0.86
 -13   0   1    0.32    0.73
 -13   0   1    0.28    0.78
  12   0  -1   12.09    1.08
  12   0  -1   14.82    1.35
  12   0  -1   10.22    0.89
 -12   0   1    7.95    0.98
 -12   0   1   11.13    1.20
  11   0  -1   21.39    1.13
  11   0  -1   24.95    1.31
  11   0  -1   25.68    2.16
 -11   0   1   21.12    1.44
 -11   0   1   21.53    1.34
 -11   0   1   18.65    1.00
  10   0  -1    5.25    0.74
  10   0  -1    5.77    0.56
  10   0  -1    5.38    0.67
 -10   0   1    4.76    0.44
 -10   0   1    5.17    0.66
 -10   0   1    4.46    0.69
   9   0  -1   32.74    1.48
   9   0  -1   26.97    1.22
   9   0  -1   29.49    1.36
  -9   0   1   26.30    1.31
  -9   0   1   25.96    1.12
  -9   0   1   26.11    1.11
  -9   0   1   27.27    1.35
   8   0  -1   19.61    0.96
   8   0  -1   21.32    1.13
   8   0  -1   20.55    1.04
  -8   0   1   19.61    0.86
  -8   0   1   20.22    1.06
  -8   0   1   20.28    0.87
  -8   0   1   20.22    1.01
   7   0  -1   65.16    2.30
   7   0  -1   65.99    2.35
   7   0  -1   64.54    2.39
  -7   0   1   62.42    2.22
  -7   0   1   65.58    2.32
  -7   0   1   63.32    2.22
  -7   0   1   64.97    2.36
   6   0  -1    0.85    0.18
   6   0  -1    0.62    0.26
   6   0  -1    0.42    0.27
  -6   0   1    0.72    0.19
  -6   0   1    0.95    0.26
  -6   0   1    0.70    0.18
  -6   0   1    1.02    0.28
   5   0  -1  118.02    3.79
   5   0  -1  112.24    3.81
   5   0  -1  111.54    3.83
  -5   0   1  116.81    3.82
  -5   0   1  113.44    3.84
  -5   0   1  114.10    3.76
  -5   0   1  111.67    3.77
   4   0  -1   11.12    0.52
   4   0  -1   11.13    0.51
   4   0  -1   11.06    0.48
   4   0  -1   11.49    0.55
  -4   0   1   11.90    0.46
  -4   0   1   11.90    0.52
  -4   0   1   11.79    0.47
   3   0  -1   10.27    0.42
   3   0  -1    9.84    0.44
   3   0  -1    9.61    0.43
   3   0  -1    8.66    0.45
  -3   0   1    9.84    0.42
  -3   0   1   10.95    0.38
   2   0  -1  296.46    9.80
   2   0  -1  325.68    9.82
   2   0  -1  304.66    9.83
   2   0  -1  297.55    9.82
   2   0  -1  285.52    9.86
  -2   0   1  304.80    9.80
  -2   0   1  307.69    9.81
   1   0  -1    4.71    0.22
   1   0  -1    5.79    0.21
   1   0  -1    4.93    0.22
   1   0  -1    5.49    0.22
  -1   0   1    5.36    0.22
  -1   0   1    5.30    0.22
  -1   0   1    5.72    0.22
  -1   0   1    4.69    0.21
  -1   0  -1   16.61    0.59
  -1   0  -1   16.27    0.59
   1   0   1   18.22    0.59
  -2   0  -1    8.69    0.34
  -2   0  -1    8.41    0.33
  -2   0  -1    8.84    0.36
  -2   0  -1    8.80    0.30
  -2   0  -1    9.43    0.34
   2   0   1    8.60    0.33
   2   0   1    8.28    0.36
  -3   0  -1   26.94    0.95
  -3   0  -1   28.56    0.90
  -3   0  -1   26.60    0.93
  -3   0  -1   26.28    0.90
   3   0   1   25.80    0.97
  -4   0  -1   12.26    0.54
  -4   0  -1   11.18    0.44
  -4   0  -1   12.34    0.49
  -4   0  -1   12.30    0.51
   4   0   1   11.94    0.49
   4   0   1   12.09    0.55
   4   0   1   10.67    0.53
  -5   0  -1   11.94    0.56
  -5   0  -1   12.40    0.60
  -5   0  -1   12.35    0.53
  -5   0  -1   11.55    0.49
   5   0   1   10.95    0.68
   5   0   1   11.87    0.61
   5   0   1   11.97    0.53
  -6   0  -1  106.86    3.59
  -6   0  -1  107.35    3.52
  -6   0  -1  102.70    3.55
  -6   0  -1  103.07    3.45
   6   0   1  107.20    3.60
   6   0   1  101.58    3.51
  -7   0  -1   35.40    1.34
  -7   0  -1   34.02    1.25
  -7   0  -1   36.47    1.46
  -7   0  -1   36.89    1.40
   7   0   1   36.44    1.46
   7   0   1   36.48    1.48
   7   0   1   35.16    1.41
  -8   0  -1    5.87    0.57
  -8   0  -1    4.09    0.35
  -8   0  -1    5.33    0.50
  -8   0  -1    4.11    0.50
   8   0   1    6.31    0.68
   8   0   1    5.25    0.57
   8   0   1    5.30    0.52
  -9   0  -1   97.00    3.42
  -9   0  -1   92.05    3.47
  -9   0  -1   91.35    3.31
  -9   0  -1   93.50    3.19
   9   0   1  102.00    3.52
   9   0   1   95.68    3.33
   9   0   1  101.79    3.51
 -10   0  -1   35.01    1.63
 -10   0  -1   33.33    1.43
 -10   0  -1   35.40    1.70
  10   0   1   37.65    1.71
  10   0   1   32.86    1.44
  10   0   1   37.07    1.67
 -11   0  -1    9.11    0.87
 -11   0  -1    9.85    0.78
 -11   0  -1    8.61    0.92
  11   0   1   12.12    1.56
  11   0   1   10.98    1.09
  11   0   1    9.96    0.76
 -12   0  -1   -0.27    0.69
 -12   0  -1    0.32    0.40
 -12   0  -1   -1.21    0.75
  12   0   1   -0.01    0.61
  12   0   1   -0.61    0.66
  12   0   1   -0.04    0.39
 -13   0  -1    9.61    0.96
 -13   0  -1    6.71    1.02
  13   0   1   10.98    1.16
  13   0   1   10.53    1.11
  13  -1  -1   15.71    1.53
 -13   1   1   10.36    1.04
 -13   1   1   13.23    1.46
  12  -1  -1    4.49    0.90
  12  -1  -1    3.30    0.93
 -12   1   1    2.72    0.83
 -12   1   1    2.34    0.73
  11  -1  -1    0.12    0.67
  11  -1  -1    0.54    0.54
  11  -1  -1    0.40    0.45
 -11   1   1    0.87    0.38
 -11   1   1    2.39    0.73
 -11   1   1    0.12    0.59
  10  -1  -1    1.17    0.62
  10  -1  -1    0.39    0.42
  10  -1  -1    0.27    0.53
 -10   1   1    0.95    0.61
 -10   1   1    0.80    0.37
 -10   1   1    0.80    0.53
   9  -1  -1   18.31    1.02
   9  -1  -1   14.36    0.98
   9  -1  -1   18.76    1.15
  -9   1   1   15.54    0.73
  -9   1   1   15.87    1.04
  -9   1   1   16.64    0.87
  -9   1   1   16.06    1.11
   8  -1  -1    4.32    0.49
   8  -1  -1    4.50    0.58
   8  -1  -1    2.85    0.43
  -8   1   1    2.72    0.36
  -8   1   1    3.01    0.54
  -8   1   1    3.91    0.48
  -8   1   1    2.78    0.30
   7  -1  -1    5.89    0.57
   7  -1  -1    5.27    0.38
   7  -1  -1    4.61    0.46
   7  -1  -1    5.51    0.54
  -7   1   1    5.49    0.47
  -7   1   1    4.77    0.38
  -7   1   1    5.74    0.61
  -7   1   1    5.04    0.53
   6  -1  -1   24.99    1.06
   6  -1  -1   25.48    1.13
   6  -1  -1   25.34    0.96
   6  -1  -1   25.36    1.07
  -6   1   1   26.35    1.01
  -6   1   1   26.45    1.12
  -6   1   1   25.14    1.04
  -6   1   1   25.52    0.96
   5  -1  -1   43.50    1.52
   5  -1  -1   42.82    1.62
   5  -1  -1   43.28    1.59
   5  -1  -1   44.98    1.59
  -5   1   1   44.98    1.54
  -5   1   1   43.57    1.57
  -5   1   1   43.10    1.61
   4  -1  -1   61.53    2.20
   4  -1  -1   63.08    2.19
   4  -1  -1   64.24    2.13
   4  -1  -1   62.32    2.17
  -4   1   1   64.33    2.20
  -4   1   1   65.30    2.15
  -4   1   1   62.72    2.16
   3  -1  -1   18.20    0.71
   3  -1  -1   18.18    0.73
   3  -1  -1   18.85    0.74
  -3   1   1   19.11    0.71
  -3   1   1   18.52    0.71
  -3   1   1   20.28    0.70
  -3   1   1   19.46    0.74
   2  -1  -1  172.18    5.85
   2  -1  -1  190.91    5.83
   2  -1  -1  180.66    5.83
   2  -1  -1  175.82    5.85
  -2   1   1  181.60    5.83
  -2   1   1  171.46    5.85
   1  -1  -1  823.51   27.14
   1  -1  -1  823.40   27.13
   1  -1  -1  880.53   27.14
   1  -1  -1  818.54   27.12
  -1   1   1  859.11   27.14
   0  -1  -1   92.07    2.79
   0  -1  -1   73.43    2.79
   0  -1  -1   83.15    2.77
   0  -1  -1   87.23    2.79
   0   1   1   98.90    2.79
   0   1   1   87.49    2.80
   0   1   1   74.74    2.78
  -1  -1  -1  200.63    6.78
  -1  -1  -1  221.06    6.78
  -1  -1  -1  216.28    6.80
  -1  -1  -1  218.88    6.81
  -1  -1  -1  197.10    6.80
   1   1   1  218.79    6.79
   1   1   1  233.75    6.79
   1   1   1  191.99    6.81
   1   1   1  209.28    6.79
   1   1   1  212.48    6.79
   1   1   1  189.32    6.80
  -2  -1  -1   48.20    1.56
  -2  -1  -1   49.31    1.58
  -2  -1  -1   49.78    1.57
  -2  -1  -1   47.46    1.59
  -2  -1  -1   47.02    1.57
   2   1   1   44.59    1.57
   2   1   1   46.59    1.61
   2   1   1   49.15    1.56
   2   1   1   45.63    1.58
  -3  -1  -1  152.90    5.00
  -3  -1  -1  151.04    5.02
  -3  -1  -1  157.23    5.02
   3   1   1  152.89    5.05
   3   1   1  158.81    4.99
   3   1   1  148.10    5.02
  -4  -1  -1    2.41    0.21
  -4  -1  -1    2.58    0.20
  -4  -1  -1    2.75    0.24
  -4  -1  -1    2.38    0.24
   4   1   1    1.95    0.22
   4   1   1    2.59    0.18
   4   1   1    2.21    0.21
  -5  -1  -1  365.49   11.58
  -5  -1  -1  352.15   11.52
  -5  -1  -1  357.21   11.53
  -5  -1  -1  354.92   11.58
   5   1   1  339.85   11.59
   5   1   1  364.29   11.53
   5   1   1  352.48   11.62
  -6  -1  -1    7.57    0.41
  -6  -1  -1    7.33    0.38
  -6  -1  -1    6.97    0.49
  -6  -1  -1    6.73    0.51
   6   1   1    7.52    0.40
   6   1   1    6.66    0.62
  -7  -1  -1    4.16    0.42
  -7  -1  -1    3.84    0.37
  -7  -1  -1    4.35    0.34
  -7  -1  -1    3.68    0.40
   7   1   1    4.53    0.55
   7   1   1    5.28    0.55
   7   1   1    4.44    0.38
  -8  -1  -1   61.44    2.24
  -8  -1  -1   58.28    2.09
  -8  -1  -1   61.04    2.13
  -8  -1  -1   62.26    2.26
   8   1   1   61.02    2.31
   8   1   1   60.40    2.29
   8   1   1   61.09    2.14
  -9  -1  -1   41.91    1.75
  -9  -1  -1   39.50    1.70
  -9  -1  -1   40.40    1.49
  -9  -1  -1   40.23    1.55
   9   1   1   42.06    1.77
   9   1   1   40.66    1.55
   9   1   1   44.14    1.78
 -10  -1  -1    2.15    0.30
 -10  -1  -1    2.60    0.57
 -10  -1  -1    2.52    0.57
 -10  -1  -1    2.06    0.36
  10   1   1    3.26    0.62
  10   1   1    3.61    0.65
  10   1   1    2.39    0.36
 -11  -1  -1    0.82    0.59
 -11  -1  -1    1.72    0.63
 -11  -1  -1    2.11    0.40
  11   1   1    1.83    0.65
  11   1   1    1.35    0.36
  11   1   1    2.08    0.62
 -12  -1  -1    2.16    0.73
 -12  -1  -1    1.17    0.50
  12   1   1    2.21    0.69
  12   1   1    2.48    0.43
  12   1   1    1.23    0.39
  12   1   1    0.84    0.69
 -13  -1  -1    3.61    0.85
 -13  -1  -1    3.09    0.79
  13   1   1    3.16    0.85
  13   1   1    4.24    0.78
 -14  -1  -1    0.71    0.81
 -14  -1  -1   -0.31    0.95
  14   1   1    0.62    0.84
  12  -2  -1    0.52    0.53
  12  -2  -1    1.98    0.78
 -12   2   1    1.97    0.68
 -12   2   1    0.98    0.81
  11  -2  -1    2.27    0.57
  11  -2  -1    2.25    0.57
  11  -2  -1    0.97    0.71
 -11   2   1    1.79    0.62
 -11   2   1    1.56    0.45
 -11   2   1    1.59    0.77
  10  -2  -1    7.39    0.86
  10  -2  -1    6.26    0.80
  10  -2  -1    8.37    0.85
 -10   2   1    5.83    0.82
 -10   2   1    5.83    0.58
 -10   2   1    6.79    0.73
   9  -2  -1   21.38    1.29
   9  -2  -1   22.00    1.16
   9  -2  -1   22.69    1.17
  -9   2   1   20.23    1.16
  -9   2   1   20.13    1.07
  -9   2   1   20.03    1.28
   8  -2  -1    1.54    0.41
   8  -2  -1    1.52    0.43
   8  -2  -1    1.29    0.48
  -8   2   1    1.45    0.37
  -8   2   1    1.05    0.41
  -8   2   1    0.97    0.49
  -8   2   1    1.12    0.24
   7  -2  -1   74.63    2.61
   7  -2  -1   73.74    2.63
   7  -2  -1   67.64    2.46
   7  -2  -1   75.70    2.70
  -7   2   1   69.33    2.46
  -7   2   1   73.35    2.56
  -7   2   1   72.08    2.57
  -7   2   1   73.29    2.69
   6  -2  -1   15.83    0.85
   6  -2  -1   15.70    0.66
   6  -2  -1   15.22    0.82
   6  -2  -1   14.95    0.88
  -6   2   1   16.32    0.76
  -6   2   1   16.45    0.77
  -6   2   1   15.65    0.86
   5  -2  -1    1.22    0.25
   5  -2  -1    1.52    0.29
   5  -2  -1    1.71    0.31
   5  -2  -1    1.42    0.19
  -5   2   1    1.23    0.29
  -5   2   1    1.31    0.24
  -5   2   1    0.91    0.23
   4  -2  -1    1.95    0.27
   4  -2  -1    2.17    0.27
   4  -2  -1    1.96    0.20
   4  -2  -1    2.14    0.24
  -4   2   1    2.18    0.22
  -4   2   1    2.54    0.25
  -4   2   1    2.04    0.24
   3  -2  -1  261.14    8.53
   3  -2  -1  265.55    8.48
   3  -2  -1  248.32    8.52
  -3   2   1  269.24    8.51
  -3   2   1  262.79    8.48
  -3   2   1  260.06    8.50
  -3   2   1  257.12    8.53
   2  -2  -1   19.45    0.78
   2  -2  -1   22.00    0.79
   2  -2  -1   20.22    0.77
  -2   2   1   19.91    0.78
  -2   2   1   20.84    0.76
  -2   2   1   21.70    0.77
   1  -2  -1   18.00    0.66
   1  -2  -1   18.05    0.71
   1  -2  -1   17.98    0.69
  -1   2   1   19.95    0.69
  -1   2   1   19.35    0.68
  -1   2   1   19.33    0.66
  -1   2   1   18.47    0.69
   0  -2  -1  246.28    7.62
   0  -2  -1  238.15    7.62
   0  -2  -1  230.13    7.67
   0  -2  -1  236.87    7.65
   0  -2  -1  240.49    7.62
   0   2   1  228.29    7.64
   0   2   1  225.64    7.63
   0   2   1  235.64    7.62
   0   2   1  237.31    7.62
  -1  -2  -1   17.60    0.60
  -1  -2  -1   17.56    0.63
  -1  -2  -1   17.67    0.61
  -1  -2  -1   16.93    0.59
  -1  -2  -1   17.16    0.60
   1   2   1   17.34    0.59
   1   2   1   16.25    0.61
   1   2   1   17.00    0.59
   1   2   1   17.15    0.60
   1   2   1   16.68    0.63
  -2  -2  -1   11.63    0.37
  -2  -2  -1   10.12    0.37
  -2  -2  -1   10.88    0.40
  -2  -2  -1   10.71    0.38
   2   2   1   10.31    0.37
   2   2   1    9.58    0.38
   2   2   1    9.63    0.38
   2   2   1    9.29    0.41
  -3  -2  -1   67.55    2.27
  -3  -2  -1   68.78    2.26
  -3  -2  -1   68.09    2.27
   3   2   1   67.89    2.30
   3   2   1   67.41    2.26
   3   2   1   68.43    2.23
  -4  -2  -1   80.00    2.70
  -4  -2  -1   84.61    2.67
  -4  -2  -1   81.68    2.68
  -4  -2  -1   82.88    2.69
   4   2   1   80.73    2.66
   4   2   1   78.48    2.70
   4   2   1   76.65    2.73
   4   2   1   78.88    2.67
  -5  -2  -1  141.05    4.67
  -5  -2  -1  146.22    4.65
  -5  -2  -1  140.63    4.70
  -5  -2  -1  144.36    4.69
   5   2   1  135.24    4.70
   5   2   1  139.03    4.64
   5   2   1  141.14    4.75
   5   2   1  146.68    4.64
  -6  -2  -1    5.12    0.43
  -6  -2  -1    4.77    0.51
  -6  -2  -1    4.31    0.34
  -6  -2  -1    4.65    0.32
   6   2   1    5.06    0.31
   6   2   1    4.19    0.45
  -7  -2  -1   38.30    1.38
  -7  -2  -1   38.53    1.48
  -7  -2  -1   39.68    1.47
  -7  -2  -1   37.80    1.39
   7   2   1   37.34    1.51
   7   2   1   38.55    1.37
   7   2   1   38.89    1.55
  -8  -2  -1  122.96    4.18
  -8  -2  -1  119.97    4.23
  -8  -2  -1  125.45    4.29
  -8  -2  -1  126.89    4.28
   8   2   1  126.59    4.35
   8   2   1  125.75    4.22
   8   2   1  127.00    4.32
  -9  -2  -1    7.20    0.53
  -9  -2  -1    7.53    0.72
  -9  -2  -1    7.13    0.72
  -9  -2  -1    6.82    0.62
   9   2   1    7.19    0.81
   9   2   1    6.97    0.65
   9   2   1    6.75    0.49
   9   2   1    7.11    0.49
 -10  -2  -1    0.79    0.30
 -10  -2  -1    0.69    0.47
 -10  -2  -1    1.58    0.33
 -10  -2  -1    1.19    0.53
  10   2   1    0.85    0.52
  10   2   1    0.07    0.55
  10   2   1    0.77    0.28
  10   2   1    0.29    0.27
 -11  -2  -1   29.18    1.28
 -11  -2  -1   32.21    1.56
 -11  -2  -1   30.52    1.57
  11   2   1   36.08    1.65
  11   2   1   31.49    1.29
  11   2   1   30.24    1.27
  11   2   1   34.15    1.64
  12   2   1   20.68    1.39
  12   2   1   17.33    0.94
  12   2   1   20.36    1.41
 -13  -2  -1    0.43    0.68
 -13  -2  -1   -0.39    0.72
  13   2   1   -0.15    0.66
  13   2   1    0.21    0.72
 -14  -2  -1    1.62    1.07
  14   2   1    1.42    0.81
  14   2   1    4.52    0.82
  12  -3  -1   -0.57    0.68
  12  -3  -1   -0.34    0.56
 -12   3   1    0.07    0.82
  11  -3  -1    9.49    0.98
  11  -3  -1    9.47    1.01
 -11   3   1    8.74    0.82
 -11   3   1    6.25    0.68
 -11   3   1    7.88    1.01
  10  -3  -1    8.18    0.79
  10  -3  -1    8.05    0.88
  10  -3  -1    8.97    0.89
 -10   3   1    7.44    0.74
 -10   3   1    7.22    0.93
 -10   3   1    5.83    0.64
   9  -3  -1   -0.40    0.42
   9  -3  -1    0.10    0.48
   9  -3  -1   -0.08    0.53
  -9   3   1    0.03    0.43
  -9   3   1    0.15    0.61
  -9   3   1   -0.06    0.45
   8  -3  -1    4.03    0.51
   8  -3  -1    3.84    0.56
   8  -3  -1    4.00    0.61
  -8   3   1    2.90    0.27
  -8   3   1    3.04    0.47
  -8   3   1    3.17    0.48
  -8   3   1    2.81    0.61
   7  -3  -1    7.31    0.64
   7  -3  -1    5.52    0.39
   7  -3  -1    5.81    0.58
  -7   3   1    5.30    0.51
  -7   3   1    4.71    0.60
  -7   3   1    6.41    0.61
  -7   3   1    5.87    0.41
   6  -3  -1    0.85    0.36
   6  -3  -1    1.80    0.33
   6  -3  -1    0.91    0.20
   6  -3  -1    1.27    0.37
  -6   3   1    1.35    0.39
  -6   3   1    1.45    0.33
  -6   3   1    0.83    0.28
   5  -3  -1   15.00    0.81
   5  -3  -1   15.62    0.79
   5  -3  -1   14.41    0.64
   5  -3  -1   15.31    0.74
  -5   3   1   15.54    0.70
  -5   3   1   14.68    0.81
  -5   3   1   14.57    0.75
  -5   3   1   15.54    0.75
   4  -3  -1   13.05    0.66
   4  -3  -1   12.94    0.62
   4  -3  -1   12.98    0.56
   4  -3  -1   12.38    0.65
  -4   3   1   11.96    0.62
  -4   3   1   12.04    0.62
  -4   3   1   12.29    0.56
   3  -3  -1   27.51    1.08
   3  -3  -1   28.15    1.03
   3  -3  -1   28.04    1.07
  -3   3   1   28.29    1.06
  -3   3   1   28.16    1.00
  -3   3   1   28.42    1.09
  -3   3   1   27.58    1.06
   2  -3  -1   27.86    1.00
   2  -3  -1   27.47    0.99
   2  -3  -1   26.69    1.01
  -2   3   1   27.20    1.00
  -2   3   1   27.27    1.01
  -2   3   1   27.89    1.01
  -2   3   1   24.84    0.96
   1  -3  -1  139.91    4.64
   1  -3  -1  138.23    4.58
   1  -3  -1  143.94    4.61
   1  -3  -1  142.04    4.63
  -1   3   1  140.20    4.57
  -1   3   1  138.43    4.63
  -1   3   1  138.97    4.63
  -1   3   1  143.16    4.63
   0  -3  -1  423.00   13.04
   0  -3  -1  415.24   13.08
   0  -3  -1  412.87   13.09
   0  -3  -1  410.83   13.06
   0   3   1  387.45   13.07
   0   3   1  388.75   13.08
   0   3   1  402.59   13.05
   0   3   1  384.86   13.09
  -1  -3  -1   14.49    0.52
  -1  -3  -1   14.24    0.50
   1   3   1   13.37    0.50
   1   3   1   13.63    0.56
   1   3   1   14.02    0.50
   1   3   1   12.04    0.53
  -2  -3  -1   96.45    3.16
  -2  -3  -1   93.80    3.12
  -2  -3  -1   97.35    3.14
  -2  -3  -1   97.23    3.11
   2   3   1   96.31    3.12
   2   3   1   92.92    3.14
   2   3   1   90.30    3.17
  -3  -3  -1  281.01    9.19
  -3  -3  -1  286.84    9.21
  -3  -3  -1  274.79    9.16
   3   3   1  277.46    9.23
   3   3   1  291.66    9.16
   3   3   1  288.99    9.18
   3   3   1  277.95    9.17
  -4  -3  -1  497.58   16.07
  -4  -3  -1  496.92   16.04
  -4  -3  -1  492.25   16.07
   4   3   1  493.28   16.06
   4   3   1  509.04   16.03
   4   3   1  486.76   16.11
   4   3   1  493.46   16.03
  -5  -3  -1    8.43    0.45
  -5  -3  -1    8.50    0.45
  -5  -3  -1    8.63    0.42
   5   3   1    7.83    0.52
   5   3   1    8.61    0.37
   5   3   1    8.77    0.39
   5   3   1    8.17    0.45
  -6  -3  -1   14.73    0.67
  -6  -3  -1   15.90    0.67
  -6  -3  -1   15.49    0.62
  -6  -3  -1   15.49    0.72
   6   3   1   15.78    0.60
   6   3   1   14.48    0.76
   6   3   1   14.74    0.61
   6   3   1   14.94    0.71
  -7  -3  -1  169.54    5.61
  -7  -3  -1  167.50    5.56
  -7  -3  -1  173.01    5.67
  -7  -3  -1  174.97    5.63
   7   3   1  170.20    5.56
   7   3   1  171.01    5.74
   7   3   1  164.07    5.56
   7   3   1  164.16    5.66
  -8  -3  -1    2.62    0.36
  -8  -3  -1    2.36    0.26
  -8  -3  -1    3.52    0.35
  -8  -3  -1    1.68    0.42
   8   3   1    2.46    0.26
   8   3   1    2.46    0.40
   8   3   1    2.55    0.45
   8   3   1    2.14    0.25
  -9  -3  -1    9.42    0.54
  -9  -3  -1    8.98    0.72
  -9  -3  -1    8.33    1.14
  -9  -3  -1   10.22    0.66
   9   3   1    8.91    0.86
   9   3   1    9.24    0.52
   9   3   1   10.27    0.86
   9   3   1    9.31    0.53
 -10  -3  -1   21.42    1.12
 -10  -3  -1   22.88    1.01
 -10  -3  -1   19.52    0.91
 -10  -3  -1   23.75    1.22
  10   3   1   22.17    1.24
  10   3   1   21.71    0.92
  10   3   1   20.24    0.91
  10   3   1   22.66    1.30
 -11  -3  -1    8.03    0.68
 -11  -3  -1    7.87    0.86
 -11  -3  -1    6.77    0.76
  11   3   1    7.31    0.83
  11   3   1    7.06    0.79
  11   3   1    7.09    0.57
  11   3   1    6.97    0.54
 -12  -3  -1    0.56    0.56
  12   3   1    0.57    0.64
  12   3   1    0.59    0.62
 -13  -3  -1    7.71    0.86
 -13  -3  -1    7.87    0.94
  13   3   1    8.22    0.95
  13   3   1   11.67    1.24
 -14  -3  -1    1.45    1.03
 -14  -3  -1    1.44    0.72
  14   3   1    2.10    0.78
  14   3   1    2.09    0.86
  11  -4  -1    4.66    0.82
  11  -4  -1    5.29    0.76
 -11   4   1    3.41    0.94
 -11   4   1    4.04    0.65
  10  -4  -1   -0.87    0.47
  10  -4  -1    0.84    0.57
  10  -4  -1    0.11    0.61
 -10   4   1   -0.98    0.47
 -10   4   1    0.39    0.75
 -10   4   1    0.13    0.49
   9  -4  -1    3.48    0.57
   9  -4  -1    1.95    0.60
   9  -4  -1    2.02    0.63
  -9   4   1    2.91    0.54
  -9   4   1    3.12    0.57
   8  -4  -1   10.28    0.82
   8  -4  -1    9.90    0.99
   8  -4  -1    9.41    0.93
  -8   4   1    9.31    0.89
  -8   4   1    7.29    0.68
  -8   4   1    8.25    0.76
   7  -4  -1    4.70    0.58
   7  -4  -1    3.38    0.34
   7  -4  -1    4.52    0.58
   7  -4  -1    4.66    0.51
  -7   4   1    3.52    0.43
  -7   4   1    3.94    0.61
   6  -4  -1   11.99    0.80
   6  -4  -1   11.17    0.71
   6  -4  -1    9.35    0.53
   6  -4  -1   13.05    0.83
  -6   4   1   11.08    0.65
  -6   4   1   10.71    0.72
  -6   4   1   10.45    0.92
  -6   4   1   10.28    0.75
   5  -4  -1   85.92    2.97
   5  -4  -1   88.04    2.99
   5  -4  -1   83.54    2.88
   5  -4  -1   83.74    2.99
  -5   4   1   83.90    2.88
  -5   4   1   83.72    2.97
  -5   4   1   83.43    2.98
  -5   4   1   85.03    3.04
   4  -4  -1   31.38    1.23
   4  -4  -1   30.86    1.25
   4  -4  -1   30.46    1.15
  -4   4   1   30.26    1.22
  -4   4   1   30.33    1.23
  -4   4   1   30.40    1.26
  -4   4   1   30.55    1.12
   3  -4  -1   10.84    0.54
   3  -4  -1   11.43    0.60
   3  -4  -1   10.99    0.65
  -3   4   1    9.91    0.59
  -3   4   1   10.40    0.61
  -3   4   1   10.91    0.59
  -3   4   1   11.37    0.47
   2  -4  -1   56.74    1.99
   2  -4  -1   57.90    2.10
   2  -4  -1   57.76    2.00
  -2   4   1   59.22    2.03
  -2   4   1   56.88    2.02
  -2   4   1   57.37    1.96
  -2   4   1   57.68    2.03
   1  -4  -1  314.35   10.32
   1  -4  -1  331.67   10.31
   1  -4  -1  299.87   10.25
   1  -4  -1  326.39   10.34
  -1   4   1  311.04   10.33
  -1   4   1  319.00   10.32
  -1   4   1  315.40   10.25
  -1   4   1  315.11   10.34
   0  -4  -1    2.10    0.21
   0  -4  -1    3.43    0.27
   0  -4  -1    2.14    0.17
   0  -4  -1    2.25    0.27
   0   4   1    2.30    0.20
   0   4   1    2.57    0.21
   0   4   1    1.79    0.21
  -1  -4  -1    2.22    0.26
  -1  -4  -1    1.93    0.20
  -1  -4  -1    2.72    0.23
   1   4   1    2.58    0.25
   1   4   1    2.07    0.19
   1   4   1    2.21    0.28
  -2  -4  -1  200.07    6.19
  -2  -4  -1  192.21    6.19
  -2  -4  -1  193.81    6.24
   2   4   1  191.66    6.19
   2   4   1  186.51    6.26
   2   4   1  176.53    6.21
   2   4   1  187.11    6.16
  -3  -4  -1  282.53    9.26
  -3  -4  -1  285.38    9.23
  -3  -4  -1  281.06    9.21
  -3  -4  -1  291.36    9.19
   3   4   1  287.23    9.22
   3   4   1  281.57    9.29
   3   4   1  276.68    9.23
  -4  -4  -1    0.35    0.12
  -4  -4  -1    0.23    0.17
  -4  -4  -1    0.14    0.18
  -4  -4  -1    0.25    0.12
   4   4   1    0.09    0.19
   4   4   1    0.12    0.11
   4   4   1    0.19    0.14
   4   4   1    0.95    0.16
  -5  -4  -1   23.18    0.91
  -5  -4  -1   22.37    0.83
   5   4   1   22.54    0.87
   5   4   1   22.11    0.81
   5   4   1   21.58    0.83
  -6  -4  -1   46.98    1.74
  -6  -4  -1   50.76    1.69
   6   4   1   48.61    1.81
   6   4   1   49.49    1.65
   6   4   1   47.28    1.65
   6   4   1   45.13    1.72
  -7  -4  -1   25.61    1.07
  -7  -4  -1   26.33    1.11
  -7  -4  -1   26.53    1.11
   7   4   1   26.98    0.97
   7   4   1   25.49    1.08
   7   4   1   25.04    0.96
   7   4   1   26.18    1.17
  -8  -4  -1   31.61    1.26
  -8  -4  -1   31.24    1.29
  -8  -4  -1   32.56    1.35
   8   4   1   32.57    1.33
   8   4   1   30.64    1.17
   8   4   1   32.83    1.17
   8   4   1   31.58    1.43
  -9  -4  -1   24.51    1.10
  -9  -4  -1   23.53    1.07
  -9  -4  -1   25.48    1.20
   9   4   1   22.64    1.01
   9   4   1   23.25    0.94
   9   4   1   25.82    1.30
 -10  -4  -1   12.85    0.97
 -10  -4  -1   13.12    0.82
  10   4   1   11.58    0.63
  10   4   1   13.35    1.09
  10   4   1   12.75    0.64
  10   4   1   12.14    0.94
 -11  -4  -1    1.24    0.46
 -11  -4  -1    0.78    0.59
 -11  -4  -1    0.79    0.43
  11   4   1    1.79    0.64
  11   4   1    0.69    0.28
  11   4   1    0.18    0.51
  11   4   1    1.03    0.27
 -12  -4  -1   21.80    1.12
 -12  -4  -1   19.02    1.43
 -12  -4  -1   20.09    1.23
  12   4   1   21.77    1.46
  12   4   1   21.57    1.44
 -13  -4  -1    4.48    0.88
 -13  -4  -1    3.75    0.67
  13   4   1    6.22    0.89
  13   4   1    5.50    0.84
 -14  -4  -1    2.53    1.03
 -14  -4  -1    2.36    0.72
  14   4   1    3.31    0.82
  11  -5  -1   -0.01    0.62
  11  -5  -1   -0.18    0.80
 -11   5   1    0.43    0.59
 -11   5   1    0.64    0.83
  10  -5  -1    3.54    0.75
  10  -5  -1    2.94    0.71
 -10   5   1    3.11    0.66
 -10   5   1    3.08    0.90
   9  -5  -1    2.20    0.65
   9  -5  -1    3.74    0.57
   9  -5  -1    2.31    0.85
  -9   5   1    2.23    0.59
  -9   5   1    1.47    0.76
   8  -5  -1    0.17    0.55
   8  -5  -1   -0.01    0.51
  -8   5   1    0.00    0.37
  -8   5   1    0.86    0.52
  -8   5   1    0.59    0.64
   7  -5  -1    2.40    0.52
   7  -5  -1    2.39    0.56
   7  -5  -1    2.65    0.48
  -7   5   1    2.24    0.38
  -7   5   1    1.41    0.50
  -7   5   1    2.92    0.63
   6  -5  -1   20.86    0.90
   6  -5  -1   23.70    1.13
   6  -5  -1   22.25    1.07
   6  -5  -1   22.84    1.18
  -6   5   1   23.66    1.26
  -6   5   1   20.13    1.19
  -6   5   1   21.46    1.08
  -6   5   1   21.91    1.14
   5  -5  -1   46.40    1.74
   5  -5  -1   48.96    1.90
   5  -5  -1   49.05    1.87
   5  -5  -1   49.46    1.86
  -5   5   1   48.39    1.72
  -5   5   1   48.17    1.90
  -5   5   1   48.51    1.86
  -5   5   1   49.79    1.95
   4  -5  -1    0.66    0.24
   4  -5  -1    1.05    0.35
   4  -5  -1    0.70    0.31
  -4   5   1    0.62    0.36
  -4   5   1    0.66    0.30
  -4   5   1    0.45    0.33
   3  -5  -1   29.86    1.14
   3  -5  -1   29.21    1.12
   3  -5  -1   28.33    1.17
  -3   5   1   27.97    1.19
  -3   5   1   26.28    1.25
  -3   5   1   27.78    1.18
  -3   5   1   28.98    1.02
   2  -5  -1   27.97    1.11
   2  -5  -1   26.33    1.06
  -2   5   1   27.41    1.10
  -2   5   1   26.53    1.09
   1  -5  -1   14.51    0.66
   1  -5  -1   13.50    0.54
   1  -5  -1   15.87    0.70
   1  -5  -1   15.37    0.64
  -1   5   1   14.66    0.54
  -1   5   1   15.42    0.67
  -1   5   1   14.45    0.70
  -1   5   1   15.74    0.70
   0  -5  -1   40.53    1.42
   0  -5  -1   38.67    1.41
   0  -5  -1   39.24    1.32
   0  -5  -1   39.29    1.37
   0   5   1   38.24    1.44
   0   5   1   38.66    1.38
   0   5   1   38.20    1.42
   0   5   1   38.14    1.36
  -1  -5  -1  183.28    5.85
  -1  -5  -1  180.43    5.87
  -1  -5  -1  183.86    5.79
   1   5   1  173.30    5.82
   1   5   1  176.67    5.82
   1   5   1  169.12    5.87
   1   5   1  177.38    5.90
  -2  -5  -1   76.75    2.52
  -2  -5  -1   75.36    2.49
  -2  -5  -1   75.92    2.56
   2   5   1   75.91    2.50
   2   5   1   72.27    2.55
   2   5   1   76.97    2.60
   2   5   1   69.77    2.55
  -3  -5  -1    1.85    0.19
  -3  -5  -1    1.73    0.20
  -3  -5  -1    1.92    0.25
   3   5   1    1.83    0.19
   3   5   1    2.77    0.29
   3   5   1    1.85    0.19
   3   5   1    2.23    0.29
  -4  -5  -1  131.60    4.42
  -4  -5  -1  122.39    4.09
  -4  -5  -1  125.73    4.06
  -4  -5  -1  124.02    4.12
   4   5   1  126.23    4.11
   4   5   1  116.19    4.22
   4   5   1  122.61    4.12
  -5  -5  -1   50.92    1.76
  -5  -5  -1   51.39    1.74
  -5  -5  -1   52.58    1.85
  -5  -5  -1   50.10    1.81
   5   5   1   51.12    1.78
   5   5   1   51.88    1.76
   5   5   1   51.91    1.81
   5   5   1   51.06    1.90
  -6  -5  -1   64.76    2.22
  -6  -5  -1   65.94    2.33
  -6  -5  -1   66.58    2.24
  -6  -5  -1   67.34    2.32
   6   5   1   65.08    2.24
   6   5   1   62.44    2.38
   6   5   1   67.55    2.30
   6   5   1   66.84    2.23
  -7  -5  -1    3.49    0.37
  -7  -5  -1    2.45    0.37
  -7  -5  -1    2.24    0.36
   7   5   1    1.94    0.41
   7   5   1    2.07    0.32
   7   5   1    2.53    0.24
   7   5   1    2.79    0.26
  -8  -5  -1   19.93    0.96
  -8  -5  -1   19.61    0.98
  -8  -5  -1   19.59    0.86
   8   5   1   18.86    1.08
   8   5   1   18.77    0.93
   8   5   1   18.29    0.83
   8   5   1   19.47    0.79
  -9  -5  -1   50.97    1.85
  -9  -5  -1   49.77    1.95
  -9  -5  -1   50.53    1.91
   9   5   1   48.78    1.75
   9   5   1   49.75    2.28
   9   5   1   48.47    1.79
 -10  -5  -1    1.78    0.41
 -10  -5  -1    2.27    0.46
 -10  -5  -1    1.53    0.55
  10   5   1    1.50    0.27
  10   5   1    1.91    0.48
  10   5   1    2.48    0.31
  10   5   1    1.31    0.57
 -11  -5  -1   12.66    1.35
 -11  -5  -1   12.05    0.88
 -11  -5  -1   11.77    1.07
  11   5   1   12.61    0.66
  11   5   1   12.57    0.69
  11   5   1   14.68    1.04
  11   5   1   17.80    1.24
 -12  -5  -1    4.61    0.79
 -12  -5  -1    5.11    0.62
 -12  -5  -1    5.95    0.65
  12   5   1    6.44    0.86
  12   5   1    6.41    0.87
 -13  -5  -1    5.41    0.77
 -13  -5  -1    5.60    0.91
  13   5   1    7.74    0.99
  13   5   1    5.78    0.84
 -14  -5  -1    2.69    0.66
 -14  -5  -1    2.24    1.35
  14   5   1    2.84    0.85
  10  -6  -1   -0.48    0.97
  10  -6  -1    0.79    0.65
 -10   6   1   -0.09    0.96
 -10   6   1   -0.37    0.62
   9  -6  -1   -0.71    0.60
   9  -6  -1    0.63    0.59
  -9   6   1   -0.16    0.75
  -9   6   1    0.01    0.57
   8  -6  -1    4.26    0.83
   8  -6  -1    5.45    1.24
   8  -6  -1    3.28    0.56
  -8   6   1    4.33    0.85
  -8   6   1    3.48    0.67
   7  -6  -1   28.58    1.37
   7  -6  -1   25.86    1.42
  -7   6   1   27.31    1.43
  -7   6   1   25.79    1.43
  -7   6   1   26.87    1.57
   6  -6  -1   19.62    1.13
   6  -6  -1   20.92    1.10
   6  -6  -1   16.54    0.81
   6  -6  -1   19.94    1.03
  -6   6   1   17.64    1.05
  -6   6   1   18.98    1.24
  -6   6   1   17.80    1.13
  -6   6   1   19.27    0.82
   5  -6  -1    0.66    0.43
   5  -6  -1    0.77    0.44
  -5   6   1    1.07    0.23
  -5   6   1    0.83    0.39
  -5   6   1    0.58    0.45
  -5   6   1    1.20    0.49
   4  -6  -1   32.16    1.33
   4  -6  -1   29.88    1.26
  -4   6   1   30.50    1.36
  -4   6   1   31.17    1.38
  -4   6   1   29.72    1.09
  -4   6   1   27.83    1.29
   3  -6  -1   58.76    2.06
   3  -6  -1   55.85    2.09
  -3   6   1   58.99    2.13
  -3   6   1   53.16    2.09
  -3   6   1   57.77    2.13
  -3   6   1   56.44    1.91
   2  -6  -1    2.42    0.31
   2  -6  -1    2.45    0.36
  -2   6   1    1.98    0.33
  -2   6   1    2.43    0.35
  -2   6   1    2.28    0.21
  -2   6   1    2.31    0.36
   1  -6  -1    9.18    0.76
   1  -6  -1    9.62    0.54
   1  -6  -1    9.97    0.62
  -1   6   1   10.38    0.57
  -1   6   1    9.65    0.39
  -1   6   1   10.44    0.62
  -1   6   1    9.24    0.62
   0  -6  -1   64.75    2.21
   0  -6  -1   66.06    2.27
   0  -6  -1   61.28    2.29
   0   6   1   63.64    2.28
   0   6   1   64.94    2.21
   0   6   1   63.54    2.30
   0   6   1   66.40    2.23
  -1  -6  -1  135.95    4.44
  -1  -6  -1  134.97    4.47
  -1  -6  -1  133.68    4.36
   1   6   1  129.88    4.47
   1   6   1  135.96    4.51
   1   6   1  132.14    4.40
   1   6   1  129.61    4.40
  -2  -6  -1    4.13    0.43
  -2  -6  -1    4.72    0.48
  -2  -6  -1    3.83    0.27
   2   6   1    2.65    0.24
   2   6   1    3.27    0.36
   2   6   1    3.25    0.30
   2   6   1    2.58    0.33
  -3  -6  -1   75.99    2.54
  -3  -6  -1   77.79    2.52
   3   6   1   71.55    2.50
   3   6   1   76.56    2.66
   3   6   1   74.60    2.52
   3   6   1   71.70    2.57
  -4  -6  -1   29.34    1.07
  -4  -6  -1   27.70    1.04
  -4  -6  -1   29.35    1.14
  -4  -6  -1   27.65    0.98
   4   6   1   28.52    1.19
   4   6   1   27.74    1.09
   4   6   1   26.66    0.97
   4   6   1   29.06    1.06
  -5  -6  -1  158.11    5.24
  -5  -6  -1  159.45    5.33
  -5  -6  -1  161.99    5.20
  -5  -6  -1  162.54    5.28
   5   6   1  155.25    5.40
   5   6   1  156.80    5.28
   5   6   1  160.24    5.27
  -6  -6  -1    5.89    0.38
  -6  -6  -1    5.59    0.59
  -6  -6  -1    4.82    0.34
  -6  -6  -1    4.75    0.48
   6   6   1    5.83    0.65
   6   6   1    6.19    0.39
   6   6   1    6.25    0.44
   6   6   1    6.20    0.46
  -7  -6  -1   43.03    1.69
  -7  -6  -1   43.76    1.55
  -7  -6  -1   44.04    1.66
   7   6   1   44.02    1.59
   7   6   1   44.47    1.81
   7   6   1   43.14    1.63
  -8  -6  -1   20.49    0.86
  -8  -6  -1   22.63    1.06
  -8  -6  -1   22.51    1.06
  -8  -6  -1   21.91    0.90
   8   6   1   21.07    0.90
   8   6   1   20.72    1.00
   8   6   1   21.48    1.18
   8   6   1   21.72    0.87
  -9  -6  -1    1.14    0.44
  -9  -6  -1    0.80    0.30
  -9  -6  -1    0.61    0.24
  -9  -6  -1    0.96    0.45
   9   6   1    0.63    0.22
   9   6   1    0.55    0.49
   9   6   1    0.71    0.38
 -10  -6  -1   20.22    1.17
 -10  -6  -1   20.36    1.27
 -10  -6  -1   19.47    0.87
 -10  -6  -1   19.78    0.98
  10   6   1   21.84    0.90
  10   6   1   19.78    1.12
  10   6   1   19.89    0.86
  10   6   1   23.22    1.36
 -11  -6  -1   26.17    1.10
 -11  -6  -1   27.81    1.39
 -11  -6  -1   26.88    1.44
 -11  -6  -1   27.30    1.25
  11   6   1   27.25    1.40
  11   6   1   32.01    1.65
  11   6   1   28.26    1.11
 -12  -6  -1    1.29    0.46
 -12  -6  -1    0.82    0.68
 -12  -6  -1    2.09    0.58
  12   6   1    1.10    0.60
  12   6   1    0.81    0.71
 -13  -6  -1   -0.42    0.73
 -13  -6  -1    0.49    0.49
 -13  -6  -1   -0.07    0.55
  13   6   1    0.43    0.63
  13   6   1   -0.29    0.71
 -14  -6  -1    4.28    0.65
 -14  -6  -1    7.01    1.58
   9  -7  -1    1.05    0.61
   9  -7  -1    2.38    0.71
  -9   7   1    1.50    0.70
  -9   7   1    1.19    0.86
   8  -7  -1   17.29    1.12
   8  -7  -1   15.74    1.21
   8  -7  -1   17.68    1.35
  -8   7   1   16.35    1.32
  -8   7   1   18.84    1.53
   7  -7  -1   13.47    1.16
   7  -7  -1   13.95    0.97
   7  -7  -1   13.35    1.19
  -7   7   1   11.54    1.77
  -7   7   1   13.08    0.97
   6  -7  -1    3.11    0.60
   6  -7  -1    3.40    0.53
   6  -7  -1    3.27    0.53
  -6   7   1    3.32    0.55
  -6   7   1    3.57    0.63
  -6   7   1    2.72    0.67
   5  -7  -1   18.98    1.04
   5  -7  -1   18.75    1.00
   5  -7  -1   15.39    0.81
  -5   7   1   16.57    1.00
  -5   7   1   15.98    1.13
  -5   7   1   17.21    1.16
   4  -7  -1    4.54    0.52
   4  -7  -1    3.95    0.42
  -4   7   1    4.71    0.52
  -4   7   1    3.28    0.55
   3  -7  -1   26.63    1.14
   3  -7  -1   26.69    1.12
   3  -7  -1   26.89    1.19
  -3   7   1   27.56    1.26
  -3   7   1   25.65    1.20
  -3   7   1   25.65    1.27
   2  -7  -1    6.66    0.54
   2  -7  -1    5.96    0.53
   2  -7  -1    6.80    0.64
  -2   7   1    7.29    0.64
  -2   7   1    5.87    0.65
  -2   7   1    6.09    0.62
   1  -7  -1   71.06    2.57
   1  -7  -1   73.16    2.50
   1  -7  -1   70.67    2.54
  -1   7   1   71.59    2.60
  -1   7   1   73.17    2.60
  -1   7   1   71.88    2.54
   0  -7  -1    8.77    0.63
   0  -7  -1    9.40    0.53
   0  -7  -1    8.77    0.49
   0  -7  -1    9.53    0.64
   0   7   1    9.79    0.66
   0   7   1    9.78    0.53
   0   7   1    8.97    0.54
   0   7   1    9.12    0.66
  -1  -7  -1    3.13    0.35
  -1  -7  -1    3.78    0.27
  -1  -7  -1    3.19    0.38
  -1  -7  -1    3.98    0.36
   1   7   1    3.31    0.34
   1   7   1    3.14    0.29
   1   7   1    2.91    0.36
   1   7   1    3.30    0.41
  -2  -7  -1   22.36    0.99
  -2  -7  -1   22.08    0.81
  -2  -7  -1   22.82    0.92
   2   7   1   21.57    1.02
   2   7   1   20.86    0.82
   2   7   1   21.48    0.95
   2   7   1   19.94    0.91
  -3  -7  -1   76.37    2.58
  -3  -7  -1   76.07    2.52
  -3  -7  -1   75.68    2.47
   3   7   1   70.13    2.56
   3   7   1   69.58    2.43
   3   7   1   72.35    2.63
   3   7   1   70.12    2.50
  -4  -7  -1    0.91    0.24
  -4  -7  -1    0.49    0.30
   4   7   1    0.54    0.25
   4   7   1    0.35    0.20
   4   7   1    0.70    0.33
  -5  -7  -1   30.01    1.26
  -5  -7  -1   30.84    1.15
  -5  -7  -1   30.52    1.18
  -5  -7  -1   28.49    1.05
   5   7   1   30.68    1.17
   5   7   1   30.20    1.05
   5   7   1   31.65    1.35
   5   7   1   31.22    1.20
  -6  -7  -1   17.70    0.86
  -6  -7  -1   19.19    0.95
  -6  -7  -1   18.35    0.78
  -6  -7  -1   19.02    0.70
   6   7   1   17.91    1.01
   6   7   1   17.86    0.82
   6   7   1   18.45    0.84
  -7  -7  -1   33.44    1.22
  -7  -7  -1   34.60    1.44
  -7  -7  -1   33.23    1.26
  -7  -7  -1   34.98    1.37
   7   7   1   34.65    1.56
   7   7   1   34.53    1.32
   7   7   1   32.87    1.33
  -8  -7  -1    1.87    0.49
  -8  -7  -1    2.25    0.29
  -8  -7  -1    2.49    0.79
  -8  -7  -1    2.26    0.27
   8   7   1    2.21    0.33
   8   7   1    1.89    0.37
   8   7   1    2.72    0.31
   8   7   1    1.81    0.52
  -9  -7  -1    8.49    0.87
  -9  -7  -1    8.50    0.82
  -9  -7  -1    7.27    0.52
  -9  -7  -1    6.96    0.52
   9   7   1    7.56    0.51
   9   7   1    7.12    0.79
   9   7   1    7.53    0.56
   9   7   1    7.89    0.73
 -10  -7  -1   30.93    1.24
 -10  -7  -1   31.53    1.52
 -10  -7  -1   31.83    1.49
 -10  -7  -1   32.86    1.29
  10   7   1   34.36    1.28
  10   7   1   34.65    1.73
  10   7   1   30.99    1.43
  10   7   1   31.52    1.24
 -11  -7  -1   10.05    0.72
 -11  -7  -1   11.29    0.64
 -11  -7  -1   11.80    1.03
 -11  -7  -1   10.25    1.00
  11   7   1   11.90    1.24
  11   7   1   10.99    0.61
  11   7   1   10.50    0.98
 -12  -7  -1    8.73    0.93
 -12  -7  -1    9.18    0.75
 -12  -7  -1    9.28    1.04
  12   7   1    8.46    0.82
  12   7   1   11.98    1.40
 -13  -7  -1   13.33    1.36
 -13  -7  -1   12.95    1.24
 -13  -7  -1   10.94    1.18
  13   7   1   17.51    1.55
  13   7   1   14.57    1.20
 -14  -7  -1    8.84    1.06
  14   7   1   11.58    1.24
   8  -8  -1    1.35    0.68
   8  -8  -1    0.32    0.55
  -8   8   1    0.76    0.76
  -8   8   1   -0.05    0.67
   7  -8  -1   -0.05    0.49
   7  -8  -1   -0.09    0.59
   7  -8  -1    0.19    0.44
  -7   8   1    0.38    0.65
  -7   8   1    0.02    0.69
  -7   8   1   -0.10    0.46
   6  -8  -1    2.64    0.54
   6  -8  -1    3.17    0.64
   6  -8  -1    3.02    0.54
  -6   8   1    2.96    0.69
  -6   8   1    3.70    0.58
  -6   8   1    3.23    0.81
   5  -8  -1    4.68    0.63
   5  -8  -1    4.36    0.55
   5  -8  -1    5.31    0.54
  -5   8   1    6.11    0.74
  -5   8   1    4.99    0.73
  -5   8   1    4.22    0.60
   4  -8  -1    2.70    0.46
   4  -8  -1    2.84    0.41
   4  -8  -1    1.94    0.53
  -4   8   1    2.87    0.52
  -4   8   1    2.71    0.60
  -4   8   1    2.57    0.57
   3  -8  -1   17.31    0.90
   3  -8  -1   17.28    0.97
   3  -8  -1   15.62    1.06
  -3   8   1   18.87    1.05
  -3   8   1   17.02    1.10
  -3   8   1   17.21    1.02
   2  -8  -1   11.73    0.76
   2  -8  -1   12.25    0.85
   2  -8  -1   12.43    0.73
  -2   8   1   13.40    0.87
  -2   8   1   12.52    0.84
  -2   8   1   12.33    0.90
   1  -8  -1   28.00    1.15
   1  -8  -1   26.91    1.19
  -1   8   1   29.72    1.22
  -1   8   1   27.48    1.27
   0  -8  -1    2.18    0.32
   0  -8  -1    2.08    0.38
   0  -8  -1    1.65    0.39
   0   8   1    1.72    0.40
   0   8   1    1.91    0.42
   0   8   1    1.84    0.30
   0   8   1    2.61    0.33
  -1  -8  -1    0.64    0.25
  -1  -8  -1    0.83    0.34
  -1  -8  -1    0.06    0.32
  -1  -8  -1    0.53    0.16
   1   8   1    0.56    0.35
   1   8   1    0.65    0.35
   1   8   1    0.29    0.23
   1   8   1    0.31    0.22
  -2  -8  -1   29.37    1.07
  -2  -8  -1   29.68    1.22
  -2  -8  -1   29.18    1.25
   2   8   1   29.82    1.26
   2   8   1   29.70    1.15
   2   8   1   30.41    1.32
   2   8   1   29.62    1.10
  -3  -8  -1    0.71    0.29
  -3  -8  -1    0.39    0.34
  -3  -8  -1    0.67    0.21
   3   8   1    0.68    0.24
   3   8   1    1.15    0.32
   3   8   1    1.10    0.37
   3   8   1    1.11    0.17
  -4  -8  -1    2.15    0.32
  -4  -8  -1    1.57    0.39
  -4  -8  -1    1.97    0.28
   4   8   1    1.82    0.28
   4   8   1    1.92    0.36
   4   8   1    2.14    0.42
  -5  -8  -1   88.77    3.07
  -5  -8  -1   90.47    3.07
  -5  -8  -1   89.35    3.18
   5   8   1   89.40    3.08
   5   8   1   88.19    2.96
   5   8   1   92.26    3.28
   5   8   1   92.11    3.14
  -6  -8  -1   39.57    1.62
  -6  -8  -1   39.31    1.49
  -6  -8  -1   38.49    1.46
   6   8   1   38.59    1.73
   6   8   1   41.80    1.53
   6   8   1   38.53    1.49
  -7  -8  -1   26.64    0.96
  -7  -8  -1   26.96    1.14
  -7  -8  -1   25.85    1.26
  -7  -8  -1   26.42    1.07
   7   8   1   26.31    0.95
   7   8   1   26.75    1.40
   7   8   1   27.49    1.13
   7   8   1   26.61    1.14
  -8  -8  -1    5.17    0.54
  -8  -8  -1    4.30    0.37
  -8  -8  -1    5.25    0.50
  -8  -8  -1    5.10    0.59
   8   8   1    4.46    0.65
   8   8   1    4.96    0.53
  -9  -8  -1   73.90    2.72
  -9  -8  -1   70.60    2.54
  -9  -8  -1   75.35    2.78
   9   8   1   72.06    2.66
   9   8   1   73.87    2.60
   9   8   1   75.64    2.95
 -10  -8  -1   22.09    0.97
 -10  -8  -1   24.94    1.27
 -10  -8  -1   22.58    1.00
 -10  -8  -1   25.94    1.36
  10   8   1   24.47    1.52
  10   8   1   24.71    1.04
  10   8   1   23.48    1.19
 -11  -8  -1   -0.13    0.29
 -11  -8  -1   -0.42    0.55
  11   8   1   -0.45    0.44
  11   8   1    0.32    0.68
 -12  -8  -1    2.77    0.80
 -12  -8  -1    1.85    0.74
  12   8   1    2.33    0.58
  12   8   1    3.70    0.87
 -13  -8  -1   13.31    1.35
 -13  -8  -1   14.28    1.26
  13   8   1   13.95    1.19
  13   8   1   14.39    1.53
 -14  -8  -1    0.14    0.77
 -14  -8  -1    0.62    0.85
  14   8   1   -0.83    1.25
  14   8   1    0.18    0.61
   7  -9  -1    1.58    0.69
   7  -9  -1    0.86    0.54
  -7   9   1    2.01    0.76
  -7   9   1    1.77    0.74
   6  -9  -1    3.72    0.70
   6  -9  -1    4.16    0.61
   6  -9  -1    3.59    0.59
  -6   9   1    3.99    0.80
  -6   9   1    3.29    0.75
  -6   9   1    3.81    0.60
   5  -9  -1    1.30    0.56
   5  -9  -1    1.00    0.45
  -5   9   1    0.53    0.61
  -5   9   1   -0.46    0.58
  -5   9   1    0.51    0.51
   4  -9  -1    0.08    0.39
   4  -9  -1    0.76    0.37
   4  -9  -1    0.65    0.55
  -4   9   1    0.42    0.47
  -4   9   1    0.08    0.52
  -4   9   1    0.49    0.61
   3  -9  -1   36.67    1.51
   3  -9  -1   34.93    1.51
   3  -9  -1   35.99    1.61
  -3   9   1   37.68    1.76
  -3   9   1   36.41    1.64
  -3   9   1   39.07    1.69
   2  -9  -1   10.34    0.78
   2  -9  -1   10.23    0.73
   2  -9  -1   11.33    0.87
  -2   9   1   10.98    0.89
  -2   9   1   11.13    0.95
  -2   9   1   11.65    0.88
   1  -9  -1    2.56    0.44
   1  -9  -1    2.77    0.39
   1  -9  -1    3.34    0.51
  -1   9   1    2.97    0.49
  -1   9   1    3.72    0.54
  -1   9   1    4.50    0.49
   0  -9  -1    0.36    0.37
   0  -9  -1    0.90    0.42
   0  -9  -1    0.52    0.31
   0   9   1   -0.13    0.28
   0   9   1    0.41    0.41
  -1  -9  -1   33.02    1.44
  -1  -9  -1   34.65    1.46
  -1  -9  -1   33.25    1.34
   1   9   1   34.69    1.33
   1   9   1   33.30    1.31
   1   9   1   36.51    1.51
   1   9   1   34.43    1.52
  -2  -9  -1    3.51    0.30
  -2  -9  -1    3.01    0.44
  -2  -9  -1    2.49    0.46
  -2  -9  -1    3.12    0.34
   2   9   1    2.56    0.28
   2   9   1    2.83    0.50
   2   9   1    2.50    0.44
   2   9   1    2.95    0.34
  -3  -9  -1    1.98    0.38
  -3  -9  -1    1.28    0.24
  -3  -9  -1    1.33    0.51
   3   9   1    1.22    0.29
   3   9   1    1.19    0.38
   3   9   1    1.19    0.19
   3   9   1    0.50    0.50
  -4  -9  -1   38.45    1.50
  -4  -9  -1   39.24    1.41
  -4  -9  -1   36.77    1.73
   4   9   1   41.31    1.58
   4   9   1   37.23    1.46
   4   9   1   38.01    1.78
  -5  -9  -1   48.22    1.78
  -5  -9  -1   47.30    1.74
  -5  -9  -1   47.97    1.91
   5   9   1   50.12    2.01
   5   9   1   46.39    1.77
   5   9   1   48.78    1.87
  -6  -9  -1    4.12    0.56
  -6  -9  -1    3.84    0.41
  -6  -9  -1    3.40    0.40
   6   9   1    3.22    0.39
   6   9   1    2.95    0.43
   6   9   1    3.62    0.58
  -7  -9  -1   27.62    1.40
  -7  -9  -1   28.86    1.28
  -7  -9  -1   28.16    1.17
   7   9   1   28.27    1.49
   7   9   1   28.48    1.22
   7   9   1   28.40    1.24
  -8  -9  -1    8.99    0.65
  -8  -9  -1    9.56    0.73
  -8  -9  -1    7.78    0.88
   8   9   1    8.46    0.71
   8   9   1    9.38    0.98
   8   9   1    9.89    0.67
  -9  -9  -1   30.38    1.41
  -9  -9  -1   29.95    1.53
  -9  -9  -1   29.95    1.22
   9   9   1   28.17    1.32
   9   9   1   30.76    1.70
   9   9   1   30.50    1.26
 -10  -9  -1    0.91    0.59
 -10  -9  -1    1.12    0.34
 -10  -9  -1    1.11    0.55
  10   9   1    0.35    0.43
  10   9   1    1.22    0.69
  10   9   1    1.31    0.36
 -11  -9  -1    0.21    1.06
 -11  -9  -1    1.36    0.63
 -11  -9  -1    1.34    0.47
  11   9   1    1.42    0.77
 -12  -9  -1   34.92    1.77
 -12  -9  -1   36.25    1.79
  12   9   1   38.46    2.10
  12   9   1   30.83    1.60
 -13  -9  -1   -0.12    0.72
 -13  -9  -1    0.30    0.68
  13   9   1    0.84    0.58
  13   9   1    1.96    0.91
   6 -10  -1    0.49    0.50
  -6  10   1    0.19    0.67
   5 -10  -1    0.28    0.46
   5 -10  -1    0.03    0.59
  -5  10   1    0.09    0.69
  -5  10   1    0.74    0.58
  -5  10   1   -0.31    0.60
   4 -10  -1    6.07    0.73
   4 -10  -1    6.86    0.74
  -4  10   1    5.84    0.70
  -4  10   1    6.59    0.81
  -4  10   1    5.68    0.85
   3 -10  -1   -0.09    0.39
   3 -10  -1    0.15    0.38
   3 -10  -1    0.67    0.52
  -3  10   1    0.33    0.61
  -3  10   1    0.89    0.52
  -3  10   1    0.14    0.48
   2 -10  -1    2.01    0.46
   2 -10  -1    1.47    0.51
   2 -10  -1    2.28    0.42
  -2  10   1    0.98    0.58
  -2  10   1    1.10    0.47
  -2  10   1    1.11    0.51
   1 -10  -1   13.28    0.89
   1 -10  -1   12.64    0.81
   1 -10  -1   13.00    0.93
  -1  10   1   12.38    0.88
  -1  10   1   12.07    0.99
  -1  10   1   11.96    1.05
   0 -10  -1    2.60    0.53
   0 -10  -1    2.40    0.49
   0 -10  -1    2.77    0.40
   0  10   1    3.59    0.58
   0  10   1    2.21    0.40
   0  10   1    2.24    0.54
  -1 -10  -1    0.20    0.44
  -1 -10  -1    0.31    0.45
  -1 -10  -1    0.31    0.33
   1  10   1    0.35    0.46
   1  10   1    1.01    0.33
   1  10   1    0.12    0.44
   1  10   1    0.86    0.29
  -2 -10  -1    2.25    0.49
  -2 -10  -1    3.36    0.55
  -2 -10  -1    3.00    0.39
   2  10   1    2.64    0.54
   2  10   1    3.18    0.31
   2  10   1    2.45    0.51
   2  10   1    2.21    0.37
  -3 -10  -1    3.33    0.29
  -3 -10  -1    2.69    0.47
  -3 -10  -1    3.02    0.53
   3  10   1    2.26    0.36
   3  10   1    2.23    0.29
   3  10   1    2.59    0.54
   3  10   1    2.79    0.49
  -4 -10  -1   84.76    3.02
  -4 -10  -1   87.50    3.22
  -4 -10  -1   90.12    3.15
   4  10   1   90.83    3.32
   4  10   1   92.93    3.23
   4  10   1   88.64    3.09
  -5 -10  -1   -0.13    0.46
  -5 -10  -1    0.64    0.37
  -5 -10  -1    0.24    0.28
   5  10   1    0.00    0.45
   5  10   1    0.58    0.32
  -6 -10  -1    0.56    0.37
  -6 -10  -1    0.90    0.34
  -6 -10  -1   -0.01    0.47
   6  10   1    0.73    0.53
   6  10   1    1.28    0.42
  -7 -10  -1   15.35    0.85
  -7 -10  -1   14.17    0.85
  -7 -10  -1   16.79    1.10
   7  10   1   15.88    1.19
   7  10   1   16.22    0.93
   7  10   1   14.19    0.86
  -8 -10  -1   38.25    1.73
  -8 -10  -1   36.98    1.55
  -8 -10  -1   36.30    1.49
   8  10   1   39.03    1.86
   8  10   1   37.83    1.55
   8  10   1   38.47    1.58
  -9 -10  -1    1.04    0.47
  -9 -10  -1    1.68    0.61
  -9 -10  -1    1.04    0.37
   9  10   1    1.52    0.69
   9  10   1    1.08    0.42
   9  10   1    1.78    0.41
 -10 -10  -1    5.04    0.87
 -10 -10  -1    6.34    0.79
 -10 -10  -1    5.88    0.51
  10  10   1    5.34    0.59
  10  10   1    6.24    0.91
 -11 -10  -1   44.98    2.10
 -11 -10  -1   41.50    1.93
  11  10   1   46.46    2.31
  11  10   1   46.21    1.89
 -12 -10  -1    5.60    0.85
 -12 -10  -1    4.76    0.82
  12  10   1    6.92    0.71
  12  10   1    6.80    1.03
 -13 -10  -1    1.14    0.75
 -13 -10  -1    2.73    0.80
  13  10   1    2.13    1.03
  13  10   1    2.08    0.75
   5 -11  -1    0.51    0.48
   5 -11  -1    0.27    0.62
  -5  11   1    0.06    0.63
  -5  11   1    1.22    0.74
   4 -11  -1    1.75    0.50
   4 -11  -1    0.62    0.60
  -4  11   1    0.41    0.63
  -4  11   1    0.62    0.51
  -4  11   1    0.16    0.67
   3 -11  -1   -0.18    0.53
   3 -11  -1   -0.10    0.43
  -3  11   1    0.43    0.54
  -3  11   1    0.44    0.51
  -3  11   1   -0.07    0.66
   2 -11  -1    2.55    0.47
   2 -11  -1    2.61    0.52
   2 -11  -1    2.19    0.58
  -2  11   1    3.26    0.62
  -2  11   1    2.95    0.57
  -2  11   1    3.00    0.72
   1 -11  -1   15.99    0.94
   1 -11  -1   15.34    1.10
   1 -11  -1   15.45    1.03
  -1  11   1   17.64    1.18
  -1  11   1   17.09    1.28
   0 -11  -1    3.85    0.47
   0 -11  -1    3.55    0.62
   0 -11  -1    4.31    0.58
   0  11   1    3.82    0.50
   0  11   1    4.23    0.64
   0  11   1    5.23    0.73
  -1 -11  -1   -0.32    0.34
  -1 -11  -1    0.07    0.49
  -1 -11  -1    0.06    0.46
   1  11   1    0.12    0.51
   1  11   1    0.24    0.51
  -2 -11  -1    3.16    0.60
  -2 -11  -1    3.31    0.44
  -2 -11  -1    2.59    0.57
   2  11   1    4.48    0.65
   2  11   1    2.84    0.61
   2  11   1    3.39    0.42
  -3 -11  -1   59.29    2.33
  -3 -11  -1   56.23    2.16
  -3 -11  -1   59.18    2.28
   3  11   1   60.24    2.43
   3  11   1   58.07    2.17
   3  11   1   64.16    2.39
  -4 -11  -1   -0.19    0.24
  -4 -11  -1    0.76    0.45
  -4 -11  -1   -0.33    0.50
   4  11   1    0.08    0.53
   4  11   1    0.33    0.45
   4  11   1    0.47    0.34
  -5 -11  -1    0.99    0.30
  -5 -11  -1    1.01    0.55
  -5 -11  -1    0.95    0.44
   5  11   1    1.74    0.58
   5  11   1    0.80    0.35
   5  11   1    0.52    0.44
  -6 -11  -1    5.09    0.54
  -6 -11  -1    5.58    0.56
  -6 -11  -1    5.39    0.71
   6  11   1    7.21    0.80
   6  11   1    6.01    0.61
   6  11   1    4.83    0.50
  -7 -11  -1   20.73    0.99
  -7 -11  -1   19.83    1.32
  -7 -11  -1   19.26    1.04
   7  11   1   21.06    1.36
   7  11   1   19.69    1.03
   7  11   1   21.72    1.14
  -8 -11  -1   -0.12    0.40
  -8 -11  -1   -0.45    1.00
  -8 -11  -1    0.04    0.43
   8  11   1   -0.78    0.65
   8  11   1    0.21    0.38
   8  11   1   -0.39    0.39
  -9 -11  -1   18.87    1.02
  -9 -11  -1   18.02    1.31
  -9 -11  -1   18.95    1.10
   9  11   1   21.05    1.07
   9  11   1   20.24    1.09
   9  11   1   21.34    1.50
 -10 -11  -1   18.09    1.12
 -10 -11  -1   16.59    1.29
 -10 -11  -1   16.82    0.95
  10  11   1   15.47    1.03
  10  11   1   19.52    1.53
 -11 -11  -1   12.38    1.04
 -11 -11  -1   11.28    1.27
  11  11   1   11.02    0.93
  11  11   1   12.06    1.44
 -12 -11  -1    3.65    0.72
 -12 -11  -1    1.93    0.77
  12  11   1    2.09    0.57
   3 -12  -1    0.44    0.65
   3 -12  -1    0.04    0.43
  -3  12   1   -1.00    0.71
  -3  12   1    0.07    0.53
   2 -12  -1    2.69    0.65
   2 -12  -1    2.91    0.50
  -2  12   1    1.45    0.60
  -2  12   1    3.02    0.78
   1 -12  -1    3.06    0.63
  -1  12   1    3.32    0.78
  -1  12   1    3.63    0.65
   0 -12  -1    0.33    0.40
   0 -12  -1   -0.38    0.54
   0 -12  -1   -0.07    0.51
   0  12   1    0.18    0.59
   0  12   1   -0.09    0.51
  -1 -12  -1    8.13    0.92
  -1 -12  -1    7.77    0.73
  -1 -12  -1    9.29    1.00
   1  12   1    7.50    0.85
   1  12   1    6.62    0.89
  -2 -12  -1    9.97    0.79
  -2 -12  -1    9.12    0.99
  -2 -12  -1   13.00    1.11
   2  12   1   11.40    1.24
  -3 -12  -1    1.30    0.40
  -3 -12  -1    1.06    0.63
  -3 -12  -1    1.35    0.60
   3  12   1    2.08    0.61
   3  12   1    1.70    0.39
  -4 -12  -1    0.56    0.50
  -4 -12  -1    1.02    1.00
  -4 -12  -1    0.36    0.36
   4  12   1    0.27    0.53
   4  12   1    0.96    0.36
  -5 -12  -1    1.12    0.70
  -5 -12  -1    0.75    0.50
   5  12   1    2.17    0.70
   5  12   1    1.86    0.56
   5  12   1    1.36    0.39
  -6 -12  -1   24.95    1.28
  -6 -12  -1   24.56    1.49
   6  12   1   24.44    1.18
   6  12   1   26.91    1.56
   6  12   1   27.99    1.37
  -7 -12  -1    0.38    0.38
  -7 -12  -1    0.87    0.64
  -7 -12  -1    0.53    0.47
   7  12   1    0.77    0.48
   7  12   1    0.57    0.62
   7  12   1    0.66    0.38
  -8 -12  -1   16.55    0.96
  -8 -12  -1   17.88    1.04
  -8 -12  -1   15.23    1.34
   8  12   1   17.50    1.42
   8  12   1   16.80    1.07
   8  12   1   16.36    0.96
  -9 -12  -1    8.13    0.92
  -9 -12  -1    7.93    0.82
   9  12   1    8.44    1.01
   9  12   1    7.53    1.04
   9  12   1    7.74    0.80
 -10 -12  -1    4.43    0.87
 -10 -12  -1    5.40    0.58
 -10 -12  -1    5.93    0.66
  10  12   1    6.15    0.96
  10  12   1    5.55    0.61
 -11 -12  -1   -0.14    0.57
 -11 -12  -1    0.17    0.95
  11  12   1    1.81    0.52
 -12 -12  -1    2.74    0.84
 -12 -12  -1    1.76    0.66
  12  12   1    1.87    0.60
  12  12   1    1.52    0.89
   2 -13  -1   -0.27    0.44
   2 -13  -1    0.19    0.63
  -2  13   1    1.69    0.80
   1 -13  -1   -0.34    0.50
   1 -13  -1    0.36    0.63
   1 -13  -1   -0.06    0.40
  -1  13   1   -0.18    0.57
  -1  13   1    0.60    0.74
   0 -13  -1    4.25    0.53
   0 -13  -1    4.85    0.66
   0 -13  -1    4.85    0.70
   0  13   1    5.43    0.76
   0  13   1    4.68    0.85
  -1 -13  -1   15.82    1.01
  -1 -13  -1   13.82    1.15
  -1 -13  -1   14.45    1.11
   1  13   1   18.20    1.40
   1  13   1   15.66    1.22
  -2 -13  -1    0.55    0.59
  -2 -13  -1   -0.40    0.40
  -2 -13  -1   -0.01    0.56
   2  13   1    0.27    0.59
   2  13   1   -0.96    0.58
  -3 -13  -1   -0.91    0.57
  -3 -13  -1   -0.20    0.40
  -3 -13  -1   -0.09    0.54
   3  13   1    0.49    0.59
   3  13   1   -0.04    0.38
   3  13   1   -0.23    0.61
  -4 -13  -1   -1.00    0.56
  -4 -13  -1    0.19    0.41
  -4 -13  -1   -0.32    0.51
   4  13   1    0.92    0.39
   4  13   1    0.07    0.61
   4  13   1    0.81    0.59
  -5 -13  -1   24.06    1.36
  -5 -13  -1   25.24    1.20
  -5 -13  -1   23.29    1.53
   5  13   1   27.13    1.60
   5  13   1   24.66    1.20
   5  13   1   29.80    1.50
  -6 -13  -1    0.60    0.53
  -6 -13  -1    0.55    0.68
   6  13   1    0.44    0.39
   6  13   1    0.67    0.56
   6  13   1    0.43    0.68
  -7 -13  -1    6.43    0.68
  -7 -13  -1    5.76    0.83
   7  13   1    6.64    0.67
   7  13   1    7.86    0.92
   7  13   1    7.11    0.91
  -8 -13  -1    0.62    0.69
  -8 -13  -1    1.43    0.52
   8  13   1    1.73    0.73
   8  13   1    0.47    0.40
  -9 -13  -1    7.17    0.65
  -9 -13  -1    5.80    0.62
  -9 -13  -1    6.77    0.91
   9  13   1    8.77    1.09
   9  13   1    6.33    0.62
 -10 -13  -1   -0.03    0.76
  10  13   1   -0.39    0.45
  10  13   1    0.45    0.77
  -1 -14  -1    2.82    0.64
  -1 -14  -1    4.03    0.83
   1  14   1    2.49    0.77
   1  14   1    1.73    0.70
  -2 -14  -1    0.66    0.72
  -2 -14  -1    0.35    0.61
  -3 -14  -1    4.95    0.59
  -3 -14  -1    3.73    0.72
  -3 -14  -1    4.03    0.75
   3  14   1    5.48    0.83
   3  14   1    5.29    0.91
  -4 -14  -1    4.95    0.70
  -4 -14  -1    4.83    0.55
  -4 -14  -1    5.68    0.82
   4  14   1    5.72    0.80
   4  14   1    5.27    0.66
   4  14   1    5.82    0.86
  -5 -14  -1    0.36    0.55
  -5 -14  -1   -0.63    0.42
  -5 -14  -1    0.29    0.68
   5  14   1    0.82    0.63
   5  14   1   -0.47    0.38
   5  14   1   -0.10    0.70
  -6 -14  -1    4.06    0.67
  -6 -14  -1    5.85    1.34
  -6 -14  -1    4.56    0.54
   6  14   1    4.42    0.75
   6  14   1    5.60    0.56
  -7 -14  -1    1.71    0.57
  -7 -14  -1    2.21    0.86
   7  14   1    1.18    0.46
   7  14   1    2.42    0.66
   7  14   1    2.62    0.84
  -8 -14  -1    1.02    0.78
  -8 -14  -1    2.26    0.57
   8  14   1    1.68    0.83
   8  14   1    1.97    0.66
  -9 -14  -1    1.38    0.60
  -9 -14  -1    4.43    1.13
   9  14   1    3.73    1.35
   7  14  -2    7.46    1.11
  -7 -14   2    4.32    0.87
   6  14  -2    1.63    0.76
   6  14  -2    1.80    0.62
   6  14  -2    1.06    0.81
  -6 -14   2    0.15    0.50
  -6 -14   2    1.56    0.68
  -6 -14   2    1.07    0.71
   5  14  -2    0.40    0.62
   5  14  -2   -0.47    0.44
   5  14  -2    0.67    0.77
  -5 -14   2   -0.71    0.44
  -5 -14   2   -0.64    0.63
  -5 -14   2    0.53    0.67
   4  14  -2    1.34    0.49
   4  14  -2    0.34    0.67
   4  14  -2    1.25    0.78
  -4 -14   2    1.57    0.67
  -4 -14   2    0.73    0.71
  -4 -14   2    1.11    0.50
   3  14  -2    2.41    0.62
   3  14  -2    2.35    0.81
  -3 -14   2    2.20    0.69
  -3 -14   2    2.87    0.90
  -3 -14   2    2.27    0.54
   2  14  -2    0.25    0.72
   2  14  -2    0.92    0.73
  -2 -14   2    1.23    0.69
  -2 -14   2    1.10    0.83
  -2 -14   2    0.69    0.76
   9  13  -2   -1.14    0.74
   9  13  -2    1.25    0.56
  -9 -13   2    0.16    0.70
  -9 -13   2    0.18    0.50
   8  13  -2   18.68    1.16
  -8 -13   2   17.74    1.17
   7  13  -2    1.21    0.52
   7  13  -2    1.07    0.78
  -7 -13   2    0.69    0.54
  -7 -13   2    0.51    0.70
   6  13  -2    4.58    0.60
   6  13  -2    5.13    0.90
   6  13  -2    4.29    0.68
  -6 -13   2    3.92    0.66
  -6 -13   2    4.75    0.79
   5  13  -2    7.96    0.85
   5  13  -2    6.86    0.97
   5  13  -2    6.67    0.66
  -5 -13   2    7.17    0.75
  -5 -13   2    7.68    0.86
  -5 -13   2    7.48    0.68
   4  13  -2    9.24    0.92
   4  13  -2    7.27    0.67
   4  13  -2    9.13    1.01
  -4 -13   2    7.95    0.80
  -4 -13   2    9.39    0.88
  -4 -13   2    8.56    0.85
   3  13  -2    1.59    0.47
   3  13  -2    1.26    0.73
   3  13  -2    1.30    0.67
  -3 -13   2    1.37    0.61
  -3 -13   2    1.92    0.66
  -3 -13   2    0.87    0.49
   2  13  -2    0.13    0.68
   2  13  -2   -0.19    0.65
  -2 -13   2   -0.29    0.46
  -2 -13   2    0.72    0.63
  -2 -13   2   -0.34    0.53
   1  13  -2    3.82    0.85
   1  13  -2    3.47    0.80
  -1 -13   2    2.18    0.53
  -1 -13   2    2.55    0.70
  -1 -13   2    1.55    0.60
   0  13  -2    6.86    1.18
   0 -13   2    6.71    0.65
   0 -13   2    4.85    0.66
   0 -13   2    5.21    0.87
  -1  13  -2    0.45    0.68
  -1  13  -2    0.91    0.75
   1 -13   2    0.26    0.60
   1 -13   2    0.34    0.60
  11  12  -2    2.60    0.64
  11  12  -2    2.82    0.94
 -11 -12   2    4.17    0.82
 -11 -12   2    3.49    0.82
  10  12  -2    0.57    0.54
  10  12  -2    1.02    1.24
 -10 -12   2    0.06    0.51
 -10 -12   2    1.45    0.50
   9  12  -2   25.31    1.75
   9  12  -2   22.96    1.31
  -9 -12   2   23.72    1.18
  -9 -12   2   22.91    1.25
  -9 -12   2   22.68    1.57
   8  12  -2   15.62    1.04
   8  12  -2   17.83    1.50
  -8 -12   2   13.05    1.01
  -8 -12   2   12.41    0.85
  -8 -12   2   15.39    1.26
   7  12  -2    7.01    0.96
   7  12  -2    8.48    0.85
   7  12  -2    9.20    0.87
  -7 -12   2    6.38    0.87
  -7 -12   2    7.74    0.71
   6  12  -2   -0.65    0.65
   6  12  -2    0.44    0.68
   6  12  -2    0.31    0.48
  -6 -12   2    1.25    0.52
  -6 -12   2    0.54    0.65
   5  12  -2   23.55    1.29
   5  12  -2   23.30    1.59
   5  12  -2   25.75    1.40
  -5 -12   2   24.06    1.29
  -5 -12   2   25.29    1.38
   4  12  -2    0.91    0.56
   4  12  -2    1.85    0.70
   4  12  -2    1.31    0.47
  -4 -12   2    1.68    0.56
  -4 -12   2    0.70    0.44
  -4 -12   2    1.29    0.59
   3  12  -2    1.08    0.65
   3  12  -2    2.47    0.49
   3  12  -2    2.76    0.74
  -3 -12   2    1.79    0.59
  -3 -12   2    1.56    0.47
  -3 -12   2    1.40    0.61
   2  12  -2    2.83    0.73
   2  12  -2    4.13    0.75
  -2 -12   2    2.79    0.85
  -2 -12   2    3.24    0.63
  -2 -12   2    3.63    0.61
   1  12  -2    4.75    0.80
   1  12  -2    5.10    0.80
  -1 -12   2    5.13    0.65
  -1 -12   2    4.30    0.70
   0  12  -2   -0.13    0.67
   0  12  -2   -0.46    0.62
   0 -12   2   -0.56    0.56
   0 -12   2    0.06    0.45
  -1  12  -2    0.23    0.70
  -1  12  -2    0.51    0.65
   1 -12   2    0.07    0.60
   1 -12   2    0.04    0.45
  -2  12  -2    2.55    0.73
  -2  12  -2    4.00    0.88
   2 -12   2    3.24    0.56
   2 -12   2    2.97    0.76
  -3  12  -2   -0.51    0.71
   3 -12   2    0.89    0.61
   3 -12   2    0.81    0.59
  12  11  -2    3.54    0.96
  12  11  -2    2.17    0.65
 -12 -11   2    4.23    0.86
 -12 -11   2    2.42    0.68
  11  11  -2    0.14    0.53
  11  11  -2   -0.94    0.75
 -11 -11   2    0.03    0.58
 -11 -11   2    0.59    0.76
 -11 -11   2    0.04    0.44
  10  11  -2   25.48    1.72
  10  11  -2   19.04    1.24
 -10 -11   2   20.60    1.15
 -10 -11   2   20.75    1.20
 -10 -11   2   19.27    1.40
   9  11  -2   25.94    1.30
   9  11  -2   24.35    1.70
  -9 -11   2   22.96    1.20
  -9 -11   2   21.87    1.24
  -9 -11   2   21.86    1.49
   8  11  -2    7.96    0.96
  -8 -11   2    5.41    0.57
  -8 -11   2    6.35    0.60
  -8 -11   2    5.10    0.76
   7  11  -2    0.01    0.63
   7  11  -2   -0.04    0.37
   7  11  -2    0.34    0.44
  -7 -11   2    0.07    0.35
  -7 -11   2    0.17    0.58
  -7 -11   2    0.20    0.45
   6  11  -2   24.89    1.20
   6  11  -2   22.85    1.18
   6  11  -2   23.30    1.86
  -6 -11   2   23.95    1.01
  -6 -11   2   22.07    1.18
  -6 -11   2   21.99    1.33
   5  11  -2    3.11    0.54
   5  11  -2    3.01    0.49
   5  11  -2    3.02    0.71
  -5 -11   2    2.84    0.52
  -5 -11   2    2.86    0.62
   4  11  -2    0.90    0.42
   4  11  -2    2.31    0.65
   4  11  -2    0.84    0.47
  -4 -11   2    0.80    0.48
  -4 -11   2    0.16    0.53
   3  11  -2    9.31    0.97
   3  11  -2    8.61    1.06
   3  11  -2    8.94    0.82
  -3 -11   2    9.56    0.91
  -3 -11   2    8.96    0.89
  -3 -11   2    9.08    0.79
   2  11  -2   15.89    0.95
   2  11  -2   17.56    1.19
   2  11  -2   13.92    1.22
  -2 -11   2   12.73    1.02
  -2 -11   2   15.28    0.94
  -2 -11   2   14.84    1.05
   1  11  -2    0.58    0.58
   1  11  -2    0.79    0.44
   1  11  -2    1.65    0.62
  -1 -11   2    0.55    0.47
  -1 -11   2    1.37    0.63
  -1 -11   2    0.69    0.44
   0  11  -2    0.24    0.74
   0 -11   2    0.15    0.55
   0 -11   2   -0.58    0.41
   0 -11   2    0.00    0.44
  -1  11  -2    7.98    0.92
  -1  11  -2    8.29    0.89
   1 -11   2    7.65    0.78
   1 -11   2    7.72    0.82
   1 -11   2    7.54    0.77
  -2  11  -2    5.51    0.79
  -2  11  -2    5.36    0.83
   2 -11   2    3.64    0.53
   2 -11   2    4.24    0.68
   2 -11   2    5.09    0.59
  -3  11  -2    0.14    0.69
  -3  11  -2   -0.01    0.60
   3 -11   2    1.07    0.50
   3 -11   2   -0.10    0.54
  -4  11  -2    0.85    0.63
   4 -11   2   -0.50    0.46
   4 -11   2    0.33    0.71
  -5  11  -2    0.26    0.79
   5 -11   2   -0.04    0.50
   5 -11   2    0.68    0.61
  12  10  -2    0.59    0.56
  12  10  -2    0.06    0.77
 -12 -10   2   -0.19    0.69
 -12 -10   2    0.31    0.64
  11  10  -2   12.16    1.05
  11  10  -2   11.08    1.39
 -11 -10   2   10.57    1.23
 -11 -10   2    8.12    0.76
 -11 -10   2   10.82    1.04
  10  10  -2   39.32    1.73
  10  10  -2   43.81    2.16
 -10 -10   2   37.26    1.67
 -10 -10   2   39.17    1.86
 -10 -10   2   35.98    1.60
   9  10  -2    6.30    0.97
   9  10  -2    6.16    0.66
  -9 -10   2    7.14    0.80
  -9 -10   2    7.65    0.77
  -9 -10   2    7.52    0.82
   8  10  -2    3.38    0.53
   8  10  -2    3.50    0.77
   8  10  -2    3.57    0.39
  -8 -10   2    2.96    0.49
  -8 -10   2    3.12    0.67
  -8 -10   2    2.31    0.46
   7  10  -2   71.10    2.79
   7  10  -2   66.34    2.48
   7  10  -2   61.12    2.38
  -7 -10   2   66.70    2.43
  -7 -10   2   65.95    2.40
  -7 -10   2   65.79    2.57
   6  10  -2   11.39    0.84
   6  10  -2   11.97    0.78
   6  10  -2   12.72    1.14
  -6 -10   2   12.77    0.99
  -6 -10   2   11.93    0.70
  -6 -10   2   10.62    0.82
   5  10  -2    0.91    0.55
   5  10  -2    0.99    0.39
   5  10  -2    1.03    0.40
  -5 -10   2    1.24    0.29
  -5 -10   2    0.73    0.50
  -5 -10   2    0.96    0.42
   4  10  -2   13.25    1.06
   4  10  -2   12.17    0.82
   4  10  -2   12.59    0.88
  -4 -10   2   10.90    0.70
  -4 -10   2   11.37    0.95
  -4 -10   2   12.66    0.85
   3  10  -2   59.01    2.31
   3  10  -2   61.44    2.44
   3  10  -2   59.20    2.19
  -3 -10   2   56.36    2.20
  -3 -10   2   56.70    2.25
   2  10  -2    0.52    0.46
   2  10  -2    0.28    0.37
   2  10  -2    0.15    0.50
  -2 -10   2    0.05    0.41
  -2 -10   2    0.42    0.43
  -2 -10   2    0.17    0.36
   1  10  -2    2.58    0.44
   1  10  -2    2.63    0.61
   1  10  -2    2.91    0.58
  -1 -10   2    2.54    0.51
  -1 -10   2    1.68    0.44
  -1 -10   2    2.23    0.48
   0  10  -2   -0.25    0.51
   0  10  -2    0.05    0.52
   0  10  -2    0.57    0.39
   0 -10   2    0.45    0.40
   0 -10   2    1.09    0.51
   0 -10   2    0.20    0.41
  -1  10  -2    0.50    0.35
  -1  10  -2    0.89    0.58
  -1  10  -2    0.20    0.55
   1 -10   2    0.82    0.41
   1 -10   2    0.99    0.42
   1 -10   2    1.13    0.52
  -2  10  -2    4.10    0.71
  -2  10  -2    3.32    0.54
   2 -10   2    4.07    0.48
   2 -10   2    3.17    0.51
  -3  10  -2    1.45    0.81
  -3  10  -2    0.58    0.66
  -3  10  -2    0.80    0.52
   3 -10   2    1.24    0.55
  -4  10  -2    0.47    0.58
  -4  10  -2    0.88    0.68
  -4  10  -2   -0.12    0.57
   4 -10   2    0.62    0.47
   4 -10   2   -0.28    0.53
  -5  10  -2    3.23    0.74
  -5  10  -2    2.00    0.67
  -5  10  -2    3.25    0.84
   5 -10   2    3.27    0.66
   5 -10   2    3.01    0.56
  -6  10  -2    0.61    0.80
  -6  10  -2    1.09    0.73
  -6  10  -2    0.07    0.63
   6 -10   2    0.45    0.61
   6 -10   2    0.81    0.58
  13   9  -2   -0.25    0.79
  13   9  -2   -0.06    0.63
 -13  -9   2   -0.02    0.72
 -13  -9   2   -0.55    0.70
  12   9  -2    6.93    1.03
  12   9  -2    4.59    0.74
 -12  -9   2    5.98    0.82
 -12  -9   2    4.85    0.55
 -12  -9   2    4.93    0.80
  11   9  -2   42.77    2.18
  11   9  -2   38.59    1.79
 -11  -9   2   40.23    1.62
 -11  -9   2   38.41    1.92
 -11  -9   2   40.13    1.83
 -10  -9   2    0.90    0.52
 -10  -9   2    0.43    0.38
   9   9  -2    8.03    0.93
   9   9  -2    7.72    0.82
  -9  -9   2    7.03    0.77
  -9  -9   2    7.11    0.69
  -9  -9   2    8.80    0.82
   8   9  -2   31.40    1.43
   8   9  -2   28.93    1.20
   8   9  -2   34.34    1.73
  -8  -9   2   32.09    1.57
  -8  -9   2   30.36    1.36
  -8  -9   2   33.80    1.36
   7   9  -2   12.11    0.69
   7   9  -2   14.49    1.15
   7   9  -2   13.97    0.87
  -7  -9   2   13.28    0.99
  -7  -9   2   12.79    0.81
   6   9  -2    0.45    0.50
   6   9  -2    0.22    0.34
   6   9  -2    0.47    0.28
  -6  -9   2    0.22    0.34
  -6  -9   2    0.19    0.45
  -6  -9   2    0.69    0.32
   5   9  -2   16.11    0.89
   5   9  -2   17.17    1.11
   5   9  -2   15.90    0.86
  -5  -9   2   16.81    0.77
  -5  -9   2   16.31    0.89
  -5  -9   2   15.82    0.99
   4   9  -2   16.49    1.00
   4   9  -2   17.47    0.92
   4   9  -2   18.33    1.14
  -4  -9   2   15.87    0.96
  -4  -9   2   16.37    0.72
  -4  -9   2   15.75    0.88
   3   9  -2   19.85    1.15
   3   9  -2   18.88    1.01
   3   9  -2   18.82    0.96
  -3  -9   2   18.07    0.94
  -3  -9   2   18.20    0.99
  -3  -9   2   18.66    0.73
   2   9  -2    1.90    0.52
   2   9  -2    2.65    0.47
   2   9  -2    1.86    0.38
  -2  -9   2    2.69    0.43
   1   9  -2    3.91    0.32
   1   9  -2    4.30    0.55
   1   9  -2    3.98    0.69
   1   9  -2    4.50    0.61
  -1  -9   2    3.61    0.49
  -1  -9   2    3.30    0.47
   0   9  -2    0.38    0.44
   0   9  -2    1.30    0.26
   0   9  -2    0.91    0.36
   0   9  -2    0.82    0.48
   0  -9   2    0.63    0.44
   0  -9   2    1.15    0.38
   0  -9   2    0.59    0.36
  -1   9  -2    8.16    0.77
  -1   9  -2    7.31    0.62
  -1   9  -2    7.86    0.90
   1  -9   2    7.31    0.71
   1  -9   2    6.28    0.62
   1  -9   2    6.42    0.63
  -2   9  -2    2.78    0.61
  -2   9  -2    2.69    0.63
  -2   9  -2    3.32    0.49
   2  -9   2    3.30    0.48
   2  -9   2    2.71    0.41
   2  -9   2    3.02    0.54
  -3   9  -2   10.00    1.07
  -3   9  -2    9.39    1.00
  -3   9  -2    8.77    0.88
   3  -9   2    8.94    0.66
   3  -9   2    8.80    0.81
   3  -9   2    8.24    0.84
  -4   9  -2   11.71    1.10
  -4   9  -2   12.01    1.10
  -4   9  -2   12.82    1.21
   4  -9   2   13.17    0.92
  -5   9  -2    1.29    0.71
  -5   9  -2    1.14    0.63
   5  -9   2    1.32    0.55
   5  -9   2    1.34    0.51
  -6   9  -2    1.21    0.62
  -6   9  -2    1.82    0.75
  -6   9  -2    2.04    0.75
   6  -9   2    1.13    0.59
   6  -9   2    2.00    0.56
   6  -9   2    2.05    0.62
  -7   9  -2    0.70    1.27
  -7   9  -2   -0.42    0.59
  -7   9  -2    0.31    0.72
   7  -9   2    0.95    0.58
   7  -9   2   -0.55    0.57
   7  -9   2   -0.40    0.70
  13   8  -2    3.89    0.78
  13   8  -2    3.81    0.90
 -13  -8   2    2.01    0.88
 -13  -8   2    2.83    0.75
  12   8  -2    4.79    0.73
  12   8  -2    3.10    0.44
  12   8  -2    4.65    0.88
 -12  -8   2    4.75    0.79
 -12  -8   2    4.00    0.50
 -12  -8   2    3.53    0.75
  11   8  -2    6.61    0.74
  11   8  -2    7.78    0.65
 -11  -8   2    5.97    0.79
 -11  -8   2    7.36    0.70
  10   8  -2    0.53    0.50
  10   8  -2    0.61    0.63
  10   8  -2    0.90    0.34
 -10  -8   2    0.30    0.37
 -10  -8   2    0.40    0.57
 -10  -8   2    1.14    0.54
   9   8  -2   31.15    1.31
   9   8  -2   31.04    1.45
   9   8  -2   34.04    1.77
  -9  -8   2   32.34    1.46
  -9  -8   2   30.38    1.50
  -9  -8   2   32.74    1.33
   8   8  -2   46.15    1.71
   8   8  -2   48.81    1.92
   8   8  -2   52.88    2.20
  -8  -8   2   50.68    1.99
  -8  -8   2   46.71    1.89
   7   8  -2    7.78    0.68
   7   8  -2    8.34    0.95
  -7  -8   2    7.61    0.61
  -7  -8   2    6.98    0.65
  -7  -8   2    6.96    0.78
   6   8  -2   17.90    0.85
   6   8  -2   20.17    0.98
   6   8  -2   20.21    1.21
  -6  -8   2   19.92    0.91
  -6  -8   2   19.37    1.05
  -6  -8   2   20.91    0.91
   5   8  -2   65.53    2.34
   5   8  -2   61.17    2.30
  -5  -8   2   64.01    2.26
  -5  -8   2   69.10    2.32
  -5  -8   2   64.31    2.87
   4   8  -2   49.69    2.01
   4   8  -2   50.14    1.84
   4   8  -2   48.59    1.83
  -4  -8   2   49.23    1.88
  -4  -8   2   48.80    1.74
  -4  -8   2   48.62    1.81
   3   8  -2   46.79    1.86
   3   8  -2   42.49    1.71
   3   8  -2   43.84    1.66
  -3  -8   2   43.90    1.54
  -3  -8   2   46.04    1.68
  -3  -8   2   43.98    1.71
   2   8  -2   14.47    0.95
   2   8  -2   15.16    0.84
   2   8  -2   14.34    0.76
  -2  -8   2   12.95    0.78
  -2  -8   2   14.35    0.55
  -2  -8   2   14.29    0.77
   1   8  -2   14.93    0.87
   1   8  -2   13.65    0.94
   1   8  -2   11.90    0.57
   1   8  -2   15.17    0.77
  -1  -8   2   14.81    0.80
  -1  -8   2   14.42    0.80
  -1  -8   2   14.40    0.77
   0   8  -2    1.94    0.27
   0   8  -2    1.70    0.47
   0   8  -2    1.26    0.41
   0   8  -2    1.74    0.35
   0  -8   2    1.62    0.36
   0  -8   2    1.38    0.35
   0  -8   2    1.53    0.66
  -1   8  -2   12.44    0.71
  -1   8  -2   12.61    0.94
   1  -8   2   12.65    0.82
   1  -8   2   12.96    0.77
   1  -8   2   13.32    0.76
  -2   8  -2    3.91    0.59
  -2   8  -2    4.42    0.48
  -2   8  -2    4.77    0.63
   2  -8   2    4.67    0.44
   2  -8   2    4.27    0.47
   2  -8   2    4.45    0.53
  -3   8  -2   17.89    1.14
  -3   8  -2   16.74    1.04
  -3   8  -2   16.81    1.17
   3  -8   2   17.51    1.03
   3  -8   2   17.78    0.97
   3  -8   2   17.48    0.83
  -4   8  -2    1.26    0.50
  -4   8  -2    0.38    0.55
  -4   8  -2    0.77    0.50
   4  -8   2    0.89    0.29
   4  -8   2    0.69    0.46
   4  -8   2    1.44    0.45
  -5   8  -2    7.27    0.77
  -5   8  -2    6.10    0.80
  -5   8  -2    6.86    0.80
   5  -8   2    5.14    0.64
   5  -8   2    6.33    0.64
  -6   8  -2    0.04    0.63
  -6   8  -2    1.22    0.66
  -6   8  -2    0.31    0.56
   6  -8   2    0.46    0.50
   6  -8   2    0.06    0.52
   6  -8   2    0.65    0.53
  -7   8  -2    2.57    0.79
  -7   8  -2    1.82    0.64
  -7   8  -2    3.43    0.79
   7  -8   2    2.87    0.63
   7  -8   2    2.10    0.62
   7  -8   2    2.26    0.58
  -8   8  -2   -1.00    1.04
  -8   8  -2   -0.26    0.74
   8  -8   2   -0.36    0.56
   8  -8   2   -0.45    0.57
   8  -8   2    0.07    0.58
  14   7  -2    4.52    1.06
  14   7  -2    1.76    0.77
 -14  -7   2    2.05    0.89
 -14  -7   2    0.90    0.72
  13   7  -2   25.91    1.71
  13   7  -2   18.05    1.41
 -13  -7   2   16.16    1.51
 -13  -7   2   20.50    1.40
  12   7  -2   11.03    1.36
  12   7  -2   11.43    0.75
  12   7  -2   10.64    1.11
 -12  -7   2   12.96    1.19
 -12  -7   2   11.11    1.20
 -12  -7   2   11.11    0.82
  11   7  -2   12.22    1.29
  11   7  -2   11.45    0.75
 -11  -7   2   11.46    1.06
 -11  -7   2   12.81    0.81
 -11  -7   2   10.56    1.36
  10   7  -2   15.21    0.80
  10   7  -2   13.41    1.00
  10   7  -2   14.70    1.28
 -10  -7   2   14.83    0.84
 -10  -7   2   14.18    1.02
 -10  -7   2   13.75    1.08
 -10  -7   2   13.54    0.76
   9   7  -2   40.01    1.92
   9   7  -2   37.77    1.53
   9   7  -2   38.22    1.66
  -9  -7   2   41.33    1.54
  -9  -7   2   38.17    1.40
  -9  -7   2   39.53    1.69
  -9  -7   2   40.39    1.68
   8   7  -2    3.17    0.29
   8   7  -2    2.53    0.36
   8   7  -2    3.64    0.62
   8   7  -2    3.38    0.47
  -8  -7   2    2.92    0.28
  -8  -7   2    3.55    0.47
  -8  -7   2    3.53    0.39
  -8  -7   2    2.74    0.51
   7   7  -2   23.83    1.02
   7   7  -2   25.42    1.12
   7   7  -2   22.62    0.93
   7   7  -2   25.07    1.45
  -7  -7   2   24.30    1.07
  -7  -7   2   25.06    1.04
  -7  -7   2   25.71    1.77
   6   7  -2   40.62    1.72
   6   7  -2   38.90    1.49
   6   7  -2   37.03    1.43
   6   7  -2   39.89    1.55
  -6  -7   2   40.14    1.59
  -6  -7   2   40.68    1.49
  -6  -7   2   40.29    1.49
   5   7  -2   19.77    1.04
   5   7  -2   18.52    0.88
   5   7  -2   17.58    0.80
  -5  -7   2   18.65    0.84
  -5  -7   2   19.00    0.95
  -5  -7   2   18.95    0.82
   4   7  -2    1.44    0.27
   4   7  -2    1.75    0.29
   4   7  -2    0.82    0.37
  -4  -7   2    1.13    0.33
  -4  -7   2    1.83    0.29
   3   7  -2   60.21    2.11
   3   7  -2   57.32    2.11
   3   7  -2   59.44    2.26
  -3  -7   2   59.36    2.14
  -3  -7   2   59.74    2.01
  -3  -7   2   58.29    2.08
   2   7  -2   11.38    0.69
   2   7  -2   12.63    0.65
   2   7  -2   12.37    0.83
  -2  -7   2   13.10    0.50
  -2  -7   2   12.25    0.67
  -2  -7   2   12.15    0.71
   1   7  -2    6.15    0.33
   1   7  -2    6.46    0.56
   1   7  -2    6.47    0.50
   1   7  -2    7.82    0.65
  -1  -7   2    6.76    0.26
  -1  -7   2    7.83    0.53
  -1  -7   2    5.30    0.25
  -1  -7   2    6.94    0.54
   0   7  -2   14.61    0.68
   0   7  -2   15.69    0.91
   0   7  -2   16.32    0.78
   0   7  -2   16.59    0.87
   0  -7   2   16.88    0.81
   0  -7   2   17.85    0.80
   0  -7   2   17.28    0.79
  -1   7  -2   19.88    0.93
  -1   7  -2   22.32    1.11
  -1   7  -2   23.15    0.98
  -1   7  -2   23.07    1.09
   1  -7   2   21.92    1.03
   1  -7   2   22.56    0.98
   1  -7   2   20.65    0.94
  -2   7  -2   14.81    0.95
  -2   7  -2   14.90    0.94
  -2   7  -2   14.41    0.81
   2  -7   2   15.04    0.73
   2  -7   2   16.73    0.83
   2  -7   2   15.12    0.88
  -3   7  -2    0.13    0.35
  -3   7  -2    0.32    0.42
  -3   7  -2    0.64    0.44
   3  -7   2    0.41    0.25
   3  -7   2    0.65    0.38
  -4   7  -2   12.13    0.94
  -4   7  -2   12.97    0.99
  -4   7  -2   13.79    1.00
   4  -7   2   13.61    0.87
   4  -7   2   13.55    0.86
   4  -7   2   13.25    0.68
  -5   7  -2    0.11    0.48
  -5   7  -2    0.29    0.48
  -5   7  -2    0.83    0.52
   5  -7   2    0.76    0.44
   5  -7   2    1.43    0.45
  -6   7  -2    4.26    0.72
  -6   7  -2    3.59    0.64
  -6   7  -2    4.05    0.68
   6  -7   2    3.21    0.57
   6  -7   2    4.80    0.60
   6  -7   2    4.40    0.63
  -7   7  -2    0.34    0.56
  -7   7  -2   -0.16    0.61
   7  -7   2    0.09    0.51
   7  -7   2    0.93    0.53
   7  -7   2   -0.04    0.62
  -8   7  -2   18.92    1.49
  -8   7  -2   15.65    1.40
   8  -7   2   16.75    1.18
   8  -7   2   15.83    1.31
   8  -7   2   19.03    1.22
  -9   7  -2    0.78    0.74
  -9   7  -2    0.96    0.85
   9  -7   2    0.41    0.58
   9  -7   2    0.54    0.62
   9  -7   2    1.53    0.82
  14   6  -2   14.82    1.48
  14   6  -2   13.21    1.17
 -14  -6   2   10.81    1.16
  13   6  -2    2.37    0.78
  13   6  -2    1.74    0.76
 -13  -6   2    2.48    0.84
 -13  -6   2    1.93    0.66
  12   6  -2   -0.02    0.61
  12   6  -2    0.96    0.69
  12   6  -2    0.72    0.33
 -12  -6   2    0.85    0.59
 -12  -6   2    0.60    0.72
 -12  -6   2    0.08    0.38
  11   6  -2    5.10    0.49
  11   6  -2    4.88    0.70
  11   6  -2    5.23    0.83
 -11  -6   2    4.61    0.56
 -11  -6   2    4.91    0.75
 -11  -6   2    4.82    0.67
  10   6  -2    9.28    0.91
  10   6  -2    7.93    0.88
 -10  -6   2   10.79    0.99
 -10  -6   2   10.29    0.92
 -10  -6   2    8.97    0.63
   9   6  -2    0.40    0.28
   9   6  -2    1.24    0.54
   9   6  -2    0.60    0.43
  -9  -6   2    0.58    0.45
  -9  -6   2    0.38    0.43
  -9  -6   2    0.59    0.26
   8   6  -2    6.82    0.66
   8   6  -2    5.55    0.31
   8   6  -2    6.98    0.53
   8   6  -2    5.75    0.69
  -8  -6   2    6.15    0.43
  -8  -6   2    5.10    0.62
  -8  -6   2    6.21    0.69
   7   6  -2   31.78    1.22
   7   6  -2   32.52    1.31
   7   6  -2   32.34    1.49
   7   6  -2   27.67    1.11
  -7  -6   2   32.41    1.28
  -7  -6   2   30.85    1.22
  -7  -6   2   32.35    1.11
  -7  -6   2   31.14    1.32
   6   6  -2   70.47    2.45
   6   6  -2   68.64    2.40
   6   6  -2   69.89    2.61
   6   6  -2   60.96    2.32
  -6  -6   2   68.76    2.47
  -6  -6   2   72.53    2.40
  -6  -6   2   69.45    2.41
  -6  -6   2   70.27    2.28
   5   6  -2   64.22    2.26
   5   6  -2   63.14    2.23
   5   6  -2   65.68    2.42
   5   6  -2   60.92    2.19
  -5  -6   2   64.72    2.30
  -5  -6   2   64.79    2.23
  -5  -6   2   64.66    2.23
   4   6  -2   97.08    3.22
   4   6  -2   88.52    3.17
   4   6  -2   93.99    3.34
   4   6  -2   91.64    3.19
  -4  -6   2   95.89    3.17
  -4  -6   2   94.70    3.24
  -4  -6   2   98.09    3.19
   3   6  -2   14.90    0.69
   3   6  -2   15.80    0.84
   3   6  -2   14.49    0.68
  -3  -6   2   15.93    0.69
  -3  -6   2   15.50    0.74
  -3  -6   2   15.43    0.62
   2   6  -2   67.67    2.28
   2   6  -2   64.84    2.40
  -2  -6   2   65.08    2.30
  -2  -6   2   65.85    2.19
  -2  -6   2   65.07    2.27
   1   6  -2   66.07    2.34
   1   6  -2   64.03    2.41
   1   6  -2   67.28    2.31
  -1  -6   2   68.38    2.32
  -1  -6   2   66.19    2.32
  -1  -6   2   67.24    2.19
   0   6  -2  104.42    3.54
   0   6  -2  102.28    3.59
   0   6  -2   91.33    3.42
   0   6  -2  103.66    3.48
   0  -6   2  102.71    3.49
   0  -6   2  107.98    3.49
   0  -6   2  108.93    3.50
  -1   6  -2   18.30    0.82
  -1   6  -2   20.00    0.98
  -1   6  -2   20.85    0.86
  -1   6  -2   20.49    0.93
   1  -6   2   19.26    0.84
   1  -6   2   19.24    0.86
   1  -6   2   20.20    0.88
  -2   6  -2    4.01    0.45
  -2   6  -2    3.71    0.45
  -2   6  -2    4.00    0.46
   2  -6   2    4.18    0.39
   2  -6   2    3.96    0.41
   2  -6   2    4.82    0.40
  -3   6  -2    7.63    0.66
  -3   6  -2    8.04    0.73
  -3   6  -2   10.34    0.75
   3  -6   2    7.44    0.48
   3  -6   2    8.94    0.64
   3  -6   2    9.71    0.65
  -4   6  -2    3.20    0.50
  -4   6  -2    3.57    0.50
  -4   6  -2    3.61    0.49
   4  -6   2    3.48    0.44
   4  -6   2    3.02    0.45
   4  -6   2    3.02    0.36
  -5   6  -2   24.32    1.70
  -5   6  -2   22.62    1.24
  -5   6  -2   23.29    1.30
   5  -6   2   24.15    1.13
   5  -6   2   21.79    0.88
   5  -6   2   24.79    1.15
  -6   6  -2    0.23    0.49
  -6   6  -2    0.33    0.50
  -6   6  -2   -0.02    0.52
   6  -6   2    0.54    0.43
   6  -6   2    0.51    0.46
   6  -6   2    0.15    0.43
  -7   6  -2   26.74    1.59
  -7   6  -2   26.69    1.46
  -7   6  -2   25.53    1.50
   7  -6   2   29.40    1.41
   7  -6   2   28.94    1.44
   7  -6   2   28.43    1.42
  -8   6  -2    1.08    0.64
  -8   6  -2    1.67    0.74
   8  -6   2    0.30    0.67
   8  -6   2    1.13    0.58
   8  -6   2    1.15    0.56
  -9   6  -2    0.05    0.63
  -9   6  -2    0.82    0.77
   9  -6   2    1.39    0.64
   9  -6   2    0.57    0.65
   9  -6   2    0.03    0.56
 -10   6  -2    0.06    0.84
 -10   6  -2    0.41    0.73
  10  -6   2   -0.91    0.57
  10  -6   2    0.33    0.68
  10  -6   2   -0.82    0.60
  14   5  -2    0.67    0.71
  14   5  -2    0.31    0.80
 -14  -5   2    0.84    0.68
 -14  -5   2   -0.14    0.82
  13   5  -2    1.22    0.75
  13   5  -2    0.91    0.71
 -13  -5   2    0.35    0.56
 -13  -5   2   -0.30    0.56
 -13  -5   2    0.78    0.77
  12   5  -2    6.00    0.86
  12   5  -2    4.92    0.49
  12   5  -2    4.39    0.77
 -12  -5   2    4.42    0.67
 -12  -5   2    4.64    0.83
 -12  -5   2    3.98    0.55
  11   5  -2    7.05    0.84
  11   5  -2    5.83    0.52
  11   5  -2    6.14    0.75
 -11  -5   2    4.47    0.63
 -11  -5   2    5.06    0.54
 -11  -5   2    4.09    0.71
  10   5  -2    0.94    0.32
  10   5  -2    1.36    0.57
  10   5  -2    0.99    0.51
 -10  -5   2    0.43    0.53
 -10  -5   2    1.03    0.48
 -10  -5   2    1.45    0.35
   9   5  -2   12.62    1.00
   9   5  -2   11.87    0.69
   9   5  -2   10.59    0.88
  -9  -5   2   12.10    0.86
  -9  -5   2   12.74    0.68
  -9  -5   2   11.63    0.87
   8   5  -2   71.28    2.63
   8   5  -2   69.67    2.74
   8   5  -2   73.51    2.52
  -8  -5   2   71.32    2.62
  -8  -5   2   73.69    2.61
  -8  -5   2   72.38    2.49
   7   5  -2   75.31    2.73
   7   5  -2   72.55    2.60
   7   5  -2   73.27    2.53
   7   5  -2   62.99    2.42
  -7  -5   2   78.42    2.61
  -7  -5   2   75.60    2.48
  -7  -5   2   74.04    2.59
   6   5  -2   33.83    1.25
   6   5  -2   31.18    1.42
   6   5  -2   32.72    1.31
  -6  -5   2   33.60    1.32
  -6  -5   2   34.90    1.29
  -6  -5   2   33.90    1.17
   5   5  -2  102.54    3.35
   5   5  -2   97.43    3.30
   5   5  -2   89.23    3.25
   5   5  -2   95.28    3.45
  -5  -5   2   97.77    3.35
  -5  -5   2  100.69    3.21
  -5  -5   2   98.68    3.30
  -5  -5   2  103.42    3.32
   4   5  -2   49.10    1.71
   4   5  -2   46.14    1.79
   4   5  -2   45.25    1.65
   4   5  -2   48.93    1.83
  -4  -5   2   49.28    1.68
  -4  -5   2   49.47    1.74
   3   5  -2   96.52    3.29
   3   5  -2   99.09    3.37
   3   5  -2   99.09    3.42
  -3  -5   2  101.09    3.28
  -3  -5   2   95.01    3.35
  -3  -5   2  101.50    3.34
   2   5  -2   18.53    0.72
   2   5  -2   17.28    0.71
   2   5  -2   16.14    0.88
  -2  -5   2   16.91    0.74
  -2  -5   2   16.80    0.76
  -2  -5   2   17.81    0.64
   1   5  -2  344.56   10.92
   1   5  -2  301.88   11.09
   1   5  -2  345.93   10.91
   1   5  -2  308.99   10.82
  -1  -5   2  349.75   10.91
  -1  -5   2  355.39   10.82
   0   5  -2   26.95    1.10
   0   5  -2   24.62    0.94
   0  -5   2   26.68    1.00
   0  -5   2   27.23    1.02
  -1   5  -2    9.32    0.49
  -1   5  -2   10.01    0.63
  -1   5  -2   10.15    0.58
  -1   5  -2    9.32    0.53
   1  -5   2    9.76    0.53
   1  -5   2    9.73    0.54
   1  -5   2    9.92    0.49
  -2   5  -2   25.61    1.09
  -2   5  -2   25.66    1.04
  -2   5  -2   27.10    1.14
   2  -5   2   25.83    1.05
   2  -5   2   26.49    1.06
   2  -5   2   25.97    0.99
  -3   5  -2   12.25    0.75
  -3   5  -2   10.87    0.70
  -3   5  -2   11.98    0.68
   3  -5   2    9.81    0.51
   3  -5   2   11.72    0.66
   3  -5   2   10.73    0.64
  -4   5  -2    3.36    0.43
  -4   5  -2    2.14    0.43
  -4   5  -2    2.68    0.42
   4  -5   2    1.72    0.36
   4  -5   2    2.28    0.37
   4  -5   2    3.28    0.32
  -5   5  -2    0.26    0.40
  -5   5  -2    0.34    0.40
  -5   5  -2   -0.14    0.41
   5  -5   2    0.18    0.35
   5  -5   2    0.45    0.34
   5  -5   2    0.64    0.16
  -6   5  -2   31.54    1.16
  -6   5  -2   29.96    1.50
  -6   5  -2   31.53    1.46
  -6   5  -2   30.42    1.47
   6  -5   2   32.60    1.45
   6  -5   2   31.63    1.40
   6  -5   2   32.73    1.41
  -7   5  -2    0.01    0.48
  -7   5  -2    0.71    0.47
  -7   5  -2    0.07    0.47
  -7   5  -2    0.58    0.57
   7  -5   2    0.35    0.43
   7  -5   2    2.34    0.52
   7  -5   2    0.58    0.48
  -8   5  -2    4.54    0.68
  -8   5  -2    3.72    0.78
   8  -5   2    4.75    0.66
   8  -5   2    5.41    0.64
   8  -5   2    4.52    0.65
  -9   5  -2    4.02    0.86
  -9   5  -2    4.24    0.73
   9  -5   2    5.19    0.70
   9  -5   2    4.99    0.75
   9  -5   2    6.28    0.76
 -10   5  -2   12.67    1.27
 -10   5  -2   12.15    1.21
  10  -5   2   14.60    1.15
  10  -5   2   13.53    1.24
  10  -5   2   12.98    1.13
 -11   5  -2    0.27    0.87
  11  -5   2    0.45    0.67
  11  -5   2   -0.04    0.55
  14   4  -2    2.87    0.89
 -14  -4   2    0.68    0.83
 -14  -4   2    1.98    0.67
  13   4  -2    7.99    1.00
 -13  -4   2    6.67    0.74
 -13  -4   2    6.74    0.96
  12   4  -2   17.04    1.30
  12   4  -2   13.76    0.87
  12   4  -2   17.15    1.33
 -12  -4   2   13.36    1.04
 -12  -4   2   16.11    1.06
 -12  -4   2   15.92    1.34
  11   4  -2    2.94    0.64
  11   4  -2    3.35    0.42
  11   4  -2    4.12    0.69
 -11  -4   2    2.51    0.52
 -11  -4   2    1.93    0.64
 -11  -4   2    1.87    0.49
  10   4  -2    4.49    0.44
  10   4  -2    5.04    0.64
  10   4  -2    4.16    0.74
 -10  -4   2    4.36    0.66
 -10  -4   2    4.21    0.60
 -10  -4   2    4.73    0.50
   9   4  -2   82.23    3.11
   9   4  -2   85.42    3.19
   9   4  -2   85.04    2.97
  -9  -4   2   85.56    3.04
  -9  -4   2   89.83    3.10
  -9  -4   2   84.72    2.99
   8   4  -2   39.25    1.45
   8   4  -2   40.60    1.75
   8   4  -2   41.60    1.55
   8   4  -2   42.78    1.69
  -8  -4   2   44.60    1.56
  -8  -4   2   42.45    1.67
  -8  -4   2   42.17    1.62
   7   4  -2    0.46    0.30
   7   4  -2    0.40    0.34
   7   4  -2    0.20    0.13
   7   4  -2    0.24    0.21
  -7  -4   2    0.74    0.21
  -7  -4   2    0.57    0.32
  -7  -4   2    0.17    0.29
   6   4  -2   23.15    1.10
   6   4  -2   24.30    1.02
   6   4  -2   22.68    0.86
   6   4  -2   25.52    0.97
  -6  -4   2   25.73    0.92
  -6  -4   2   24.08    1.01
  -6  -4   2   25.80    1.02
   5   4  -2   11.25    0.53
   5   4  -2    9.79    0.72
   5   4  -2   10.87    0.56
  -5  -4   2   10.56    0.58
  -5  -4   2   11.28    0.56
  -5  -4   2   11.45    0.46
   4   4  -2  100.42    3.55
   4   4  -2  109.54    3.60
   4   4  -2  109.70    3.62
   4   4  -2  106.56    3.71
  -4  -4   2  104.74    3.70
  -4  -4   2  109.72    3.60
  -4  -4   2  116.03    3.53
   3   4  -2  171.25    5.85
   3   4  -2  179.34    5.77
   3   4  -2  181.56    5.76
   3   4  -2  161.86    5.73
  -3  -4   2  179.15    5.79
  -3  -4   2  172.99    5.74
  -3  -4   2  182.24    5.76
   2   4  -2  172.31    5.93
   2   4  -2  171.83    5.84
   2   4  -2  181.03    5.86
   2   4  -2  183.32    5.86
  -2  -4   2  180.99    5.87
  -2  -4   2  183.70    5.85
  -2  -4   2  176.52    5.81
   1   4  -2   39.08    1.31
   1   4  -2   39.00    1.39
   1   4  -2   41.16    1.39
   1   4  -2   38.65    1.46
  -1  -4   2   39.96    1.39
  -1  -4   2   41.26    1.40
  -1  -4   2   40.03    1.32
  -1  -4   2   38.24    1.31
   0   4  -2    6.95    0.32
   0   4  -2    6.90    0.39
   0   4  -2    7.28    0.38
   0   4  -2    6.07    0.43
   0  -4   2    6.72    0.37
  -1   4  -2   49.19    1.71
  -1   4  -2   48.69    1.75
  -1   4  -2   46.23    1.66
  -1   4  -2   47.63    1.68
   1  -4   2   49.36    1.69
   1  -4   2   48.63    1.68
   1  -4   2   46.96    1.65
  -2   4  -2   96.89    3.27
  -2   4  -2   91.91    3.20
  -2   4  -2   89.92    3.16
   2  -4   2  102.23    3.45
   2  -4   2   88.98    3.11
  -3   4  -2    8.65    0.58
  -3   4  -2    8.99    0.32
  -3   4  -2    8.52    0.60
  -3   4  -2    8.56    0.33
  -3   4  -2    8.41    0.61
   3  -4   2    9.89    0.56
   3  -4   2    8.61    0.53
   3  -4   2    8.41    0.41
  -4   4  -2    0.40    0.18
  -4   4  -2    0.08    0.27
  -4   4  -2    0.40    0.29
  -4   4  -2    0.50    0.31
   4  -4   2    0.69    0.15
   4  -4   2    0.21    0.27
   4  -4   2    0.11    0.25
  -5   4  -2   64.29    2.21
  -5   4  -2   63.26    2.41
  -5   4  -2   64.35    2.38
  -5   4  -2   66.11    2.42
   5  -4   2   67.44    2.41
   5  -4   2   64.11    2.33
   5  -4   2   68.70    2.38
   5  -4   2   62.20    2.15
  -6   4  -2    3.24    0.33
  -6   4  -2    3.61    0.49
  -6   4  -2    2.83    0.51
  -6   4  -2    2.56    0.50
   6  -4   2    2.53    0.43
   6  -4   2    2.90    0.48
  -7   4  -2    0.58    0.53
  -7   4  -2    0.51    0.51
  -7   4  -2    1.14    0.46
  -7   4  -2    1.63    0.50
   7  -4   2    1.37    0.47
   7  -4   2    1.14    0.45
  -8   4  -2    1.65    0.64
  -8   4  -2    0.76    0.37
  -8   4  -2    1.44    0.51
   8  -4   2    0.79    0.45
   8  -4   2    0.65    0.52
   8  -4   2    0.90    0.49
  -9   4  -2   24.46    1.87
  -9   4  -2   25.75    1.45
  -9   4  -2   27.04    1.26
   9  -4   2   27.28    1.39
   9  -4   2   27.77    2.17
   9  -4   2   29.09    1.48
 -10   4  -2    0.59    0.74
 -10   4  -2    0.32    0.56
  10  -4   2    0.47    0.53
  10  -4   2   -0.78    0.60
  10  -4   2   -0.09    0.54
 -11   4  -2    0.94    0.62
 -11   4  -2    0.80    0.85
  11  -4   2    0.58    0.71
  11  -4   2    1.51    0.63
  11  -4   2    0.68    0.54
  14   3  -2    0.55    0.79
 -14  -3   2    0.12    0.77
 -14  -3   2    0.80    0.85
  13   3  -2    6.32    0.96
  13   3  -2    7.02    0.95
  13   3  -2    7.63    1.02
 -13  -3   2    6.35    0.78
 -13  -3   2    6.50    0.96
  12   3  -2    2.13    0.72
  12   3  -2    3.44    0.68
  12   3  -2    1.89    0.42
 -12  -3   2    1.92    0.75
 -12  -3   2    1.78    0.51
 -12  -3   2    1.43    0.58
  11   3  -2    7.20    0.82
  11   3  -2    7.61    0.93
  11   3  -2    6.32    0.64
 -11  -3   2    5.69    0.65
 -11  -3   2    5.92    0.74
  10   3  -2    9.38    0.68
  10   3  -2    9.88    0.98
  10   3  -2   11.80    0.96
 -10  -3   2    9.80    0.76
 -10  -3   2   10.86    0.84
 -10  -3   2   10.12    0.95
   9   3  -2   31.01    1.44
   9   3  -2   31.06    1.25
   9   3  -2   31.47    1.46
   9   3  -2   30.35    1.09
  -9  -3   2   30.16    1.40
  -9  -3   2   31.25    1.31
  -9  -3   2   30.30    1.32
   8   3  -2    0.96    0.27
   8   3  -2    1.33    0.16
   8   3  -2    1.47    0.39
   8   3  -2    1.36    0.41
  -8  -3   2    2.05    0.43
  -8  -3   2    1.15    0.32
  -8  -3   2    1.70    0.34
   7   3  -2    5.38    0.42
   7   3  -2    5.12    0.55
   7   3  -2    4.70    0.56
  -7  -3   2    5.45    0.48
  -7  -3   2    5.58    0.54
  -7  -3   2    5.29    0.45
   6   3  -2  104.67    3.55
   6   3  -2   98.34    3.40
   6   3  -2  104.59    3.56
  -6  -3   2  105.08    3.48
  -6  -3   2  105.59    3.53
  -6  -3   2  106.21    3.54
   5   3  -2  115.88    3.68
   5   3  -2  108.42    3.61
   5   3  -2  106.30    3.75
   5   3  -2   98.96    3.60
   5   3  -2  112.23    3.72
  -5  -3   2  110.88    3.72
  -5  -3   2  116.98    3.65
  -5  -3   2  113.64    3.71
   4   3  -2  121.15    4.31
   4   3  -2  130.16    4.31
   4   3  -2  140.51    4.38
   4   3  -2  137.20    4.41
   4   3  -2  123.23    4.44
  -4  -3   2  133.87    4.40
  -4  -3   2  137.05    4.39
  -4  -3   2  137.82    4.33
   3   3  -2  560.52   16.95
   3   3  -2  540.92   16.96
   3   3  -2  486.59   16.90
   3   3  -2  508.17   17.01
   3   3  -2  473.00   16.89
  -3  -3   2  561.84   16.89
  -3  -3   2  536.51   16.97
  -3  -3   2  518.62   16.94
   2   3  -2  166.07    5.34
   2   3  -2  152.31    5.39
   2   3  -2  167.72    5.34
  -2  -3   2  164.85    5.35
  -2  -3   2  163.77    5.33
  -2  -3   2  163.05    5.31
   1   3  -2   20.40    0.82
   1   3  -2   21.90    0.78
   1   3  -2   20.79    0.77
   1   3  -2   20.90    0.76
  -1  -3   2   20.52    0.72
  -1  -3   2   21.23    0.77
  -1  -3   2   21.47    0.77
   0   3  -2    1.10    0.10
   0   3  -2    0.94    0.13
   0   3  -2    0.99    0.17
   0   3  -2    0.97    0.14
   0  -3   2    0.70    0.08
   0  -3   2    0.71    0.12
   0  -3   2    0.87    0.07
   0  -3   2    0.79    0.13
  -1   3  -2  784.05   25.04
  -1   3  -2  759.16   24.97
  -1   3  -2  746.21   24.98
  -1   3  -2  771.78   25.00
   1  -3   2  782.27   24.98
   1  -3   2  774.36   24.95
   1  -3   2  789.61   24.99
  -2   3  -2    4.25    0.31
  -2   3  -2    3.73    0.37
  -2   3  -2    4.71    0.34
  -2   3  -2    3.59    0.16
  -2   3  -2    4.07    0.16
   2  -3   2    3.47    0.31
   2  -3   2    4.42    0.35
   2  -3   2    3.37    0.15
   2  -3   2    3.65    0.32
  -3   3  -2   11.92    0.62
  -3   3  -2   10.58    0.44
  -3   3  -2   12.02    0.58
   3  -3   2   11.10    0.55
   3  -3   2   11.35    0.45
  -4   3  -2   39.05    1.48
  -4   3  -2   39.60    1.46
  -4   3  -2   38.43    1.44
  -4   3  -2   35.98    1.32
   4  -3   2   37.85    1.41
   4  -3   2   37.36    1.44
   4  -3   2   37.51    1.28
  -5   3  -2    7.78    0.43
  -5   3  -2    6.79    0.60
  -5   3  -2    5.89    0.59
  -5   3  -2    5.55    0.53
   5  -3   2    5.75    0.51
   5  -3   2    6.23    0.54
   5  -3   2    6.22    0.57
  -6   3  -2    0.40    0.25
  -6   3  -2    0.61    0.33
  -6   3  -2   -0.01    0.35
  -6   3  -2    0.70    0.39
   6  -3   2    0.42    0.34
   6  -3   2   -0.15    0.28
   6  -3   2    0.35    0.34
  -7   3  -2    8.01    0.74
  -7   3  -2    7.49    0.60
  -7   3  -2    5.80    0.65
   7  -3   2    6.48    0.68
   7  -3   2    8.44    0.78
   7  -3   2    7.47    0.75
  -8   3  -2    5.15    0.58
  -8   3  -2    4.83    0.49
  -8   3  -2    4.04    0.66
   8  -3   2    5.12    0.62
   8  -3   2    4.10    0.59
  -9   3  -2    0.97    0.44
  -9   3  -2   -0.72    0.58
  -9   3  -2    0.40    0.48
   9  -3   2    0.00    0.45
   9  -3   2    0.42    0.55
   9  -3   2    0.87    0.51
 -10   3  -2   13.18    1.33
 -10   3  -2   12.41    1.01
 -10   3  -2   12.76    0.98
  10  -3   2   12.68    1.10
  10  -3   2   12.99    0.98
  10  -3   2   11.75    1.21
 -11   3  -2    0.55    0.55
 -11   3  -2    1.40    0.83
  11  -3   2    1.00    0.64
  11  -3   2    1.83    0.72
 -12   3  -2    6.72    1.10
 -12   3  -2    8.14    0.81
  12  -3   2    8.63    0.98
  12  -3   2    9.77    1.16
  14   2  -2    3.54    0.94
 -14  -2   2    2.38    0.76
 -14  -2   2    2.07    0.88
  13   2  -2    7.94    1.03
 -13  -2   2    6.46    0.94
 -13  -2   2    4.68    0.83
  12   2  -2    3.93    0.66
  12   2  -2    1.58    0.45
  12   2  -2    2.25    0.75
 -12  -2   2    1.58    0.75
 -12  -2   2    1.21    0.73
  11   2  -2   27.18    1.58
  11   2  -2   26.73    1.28
  11   2  -2   34.29    1.52
 -11  -2   2   27.42    1.45
 -11  -2   2   28.39    1.28
 -11  -2   2   24.94    1.47
  10   2  -2   37.32    1.73
  10   2  -2   43.22    1.73
  10   2  -2   35.86    1.52
  10   2  -2   36.43    1.34
 -10  -2   2   39.75    1.69
 -10  -2   2   36.66    1.51
 -10  -2   2   32.55    1.36
 -10  -2   2   39.28    1.64
   9   2  -2    2.37    0.52
   9   2  -2    2.51    0.38
   9   2  -2    2.73    0.24
   9   2  -2    2.92    0.51
  -9  -2   2    2.30    0.23
  -9  -2   2    2.67    0.39
  -9  -2   2    3.17    0.47
  -9  -2   2    1.29    0.50
   8   2  -2    3.33    0.37
   8   2  -2    3.49    0.49
   8   2  -2    3.82    0.48
   8   2  -2    3.36    0.28
  -8  -2   2    4.05    0.43
  -8  -2   2    3.65    0.29
  -8  -2   2    4.12    0.49
  -8  -2   2    3.57    0.47
   7   2  -2  238.81    8.12
   7   2  -2  239.17    8.11
   7   2  -2  233.88    7.93
   7   2  -2  251.66    8.04
  -7  -2   2  255.87    8.06
  -7  -2   2  247.10    8.08
  -7  -2   2  246.61    8.04
  -7  -2   2  239.48    7.93
   6   2  -2   69.31    2.50
   6   2  -2   71.17    2.44
   6   2  -2   65.04    2.49
  -6  -2   2   72.36    2.45
  -6  -2   2   73.15    2.45
  -6  -2   2   73.77    2.48
   5   2  -2   63.01    2.05
   5   2  -2   57.12    1.95
   5   2  -2   56.56    2.10
  -5  -2   2   59.76    2.06
  -5  -2   2   61.24    2.04
   4   2  -2  145.16    4.90
   4   2  -2  154.26    4.88
   4   2  -2  143.06    4.91
   4   2  -2  152.28    4.79
   4   2  -2  143.06    4.80
  -4  -2   2  149.64    4.85
  -4  -2   2  149.00    4.89
   3   2  -2    2.08    0.11
   3   2  -2    2.37    0.20
   3   2  -2    2.05    0.10
   3   2  -2    2.05    0.21
  -3  -2   2    1.88    0.21
  -3  -2   2    1.90    0.21
  -3  -2   2    2.18    0.16
   2   2  -2  247.63    8.49
   2   2  -2  269.72    8.46
   2   2  -2  242.80    8.41
   2   2  -2  256.12    8.41
   2   2  -2  279.79    8.46
  -2  -2   2  272.94    8.47
  -2  -2   2  259.71    8.41
  -2  -2   2  267.76    8.45
  -2  -2   2  245.19    8.41
   1   2  -2  169.21    5.70
   1   2  -2  171.14    5.65
   1   2  -2  184.67    5.67
   1   2  -2  175.29    5.67
  -1  -2   2  169.32    5.65
  -1  -2   2  174.90    5.68
   0   2  -2   17.51    0.61
   0   2  -2   17.70    0.64
   0   2  -2   17.89    0.64
   0  -2   2   17.49    0.60
   0  -2   2   17.78    0.65
   0  -2   2   17.07    0.59
   0  -2   2   17.46    0.60
  -1   2  -2   11.16    0.46
  -1   2  -2   11.78    0.50
  -1   2  -2   12.81    0.47
  -1   2  -2   11.88    0.45
   1  -2   2   11.47    0.45
   1  -2   2   10.92    0.38
   1  -2   2   10.86    0.42
   1  -2   2   11.19    0.47
  -2   2  -2  106.08    3.43
  -2   2  -2  106.68    3.43
  -2   2  -2  106.37    3.47
  -2   2  -2  101.36    3.36
  -2   2  -2   98.76    3.36
   2  -2   2  104.87    3.44
   2  -2   2  101.59    3.36
   2  -2   2   99.38    3.35
   2  -2   2  103.83    3.41
  -3   2  -2  229.11    7.83
  -3   2  -2  245.46    7.94
  -3   2  -2  243.16    7.97
  -3   2  -2  247.88    7.95
   3  -2   2  246.04    7.84
   3  -2   2  245.37    7.94
   3  -2   2  239.77    7.92
  -4   2  -2   46.16    1.65
  -4   2  -2   49.62    1.73
  -4   2  -2   48.29    1.75
   4  -2   2   49.17    1.75
   4  -2   2   48.94    1.70
   4  -2   2   47.06    1.77
  -5   2  -2    0.95    0.25
  -5   2  -2    1.04    0.22
  -5   2  -2    0.80    0.28
  -5   2  -2    0.51    0.28
   5  -2   2    0.77    0.27
   5  -2   2    0.71    0.26
   5  -2   2    0.91    0.28
  -6   2  -2    7.32    0.64
  -6   2  -2    7.09    0.52
  -6   2  -2    7.55    0.57
  -6   2  -2    7.09    0.63
   6  -2   2    7.22    0.55
   6  -2   2    8.61    0.62
   6  -2   2    7.63    0.61
  -7   2  -2   40.09    1.52
  -7   2  -2   38.38    1.64
  -7   2  -2   40.07    1.56
   7  -2   2   39.45    1.63
   7  -2   2   38.17    1.52
   7  -2   2   39.25    1.62
  -8   2  -2    8.21    0.73
  -8   2  -2    7.59    0.88
  -8   2  -2    7.39    0.73
   8  -2   2    9.44    0.83
   8  -2   2    8.73    0.70
   8  -2   2    8.93    0.85
  -9   2  -2    7.77    0.76
  -9   2  -2    6.01    0.76
  -9   2  -2    8.59    0.79
   9  -2   2    8.21    0.88
   9  -2   2    8.17    0.80
   9  -2   2    6.97    0.76
 -10   2  -2    1.07    0.52
 -10   2  -2   -0.31    0.45
 -10   2  -2    0.03    0.61
  10  -2   2    0.11    0.53
  10  -2   2   -0.33    0.56
  10  -2   2    0.25    0.41
 -11   2  -2    9.49    0.96
 -11   2  -2    8.72    1.00
 -11   2  -2    9.74    1.04
  11  -2   2    9.23    0.76
  11  -2   2    9.70    1.08
  11  -2   2   11.51    1.02
 -12   2  -2    0.73    0.85
 -12   2  -2   -0.20    0.52
 -12   2  -2    0.28    0.67
  12  -2   2   -1.51    0.57
  12  -2   2    0.69    0.71
  13   1  -2    5.80    0.67
  13   1  -2    5.81    0.95
 -13  -1   2    4.12    0.87
 -13  -1   2    3.51    0.83
  12   1  -2    0.86    0.44
  12   1  -2    1.00    0.74
  12   1  -2    1.99    0.60
 -12  -1   2    0.12    0.67
 -12  -1   2    0.65    0.67
  11   1  -2    1.41    0.44
  11   1  -2    1.54    0.70
 -11  -1   2    1.70    0.67
 -11  -1   2    1.36    0.40
 -11  -1   2    1.28    0.61
  10   1  -2    2.75    0.55
  10   1  -2    2.15    0.63
  10   1  -2    3.05    0.48
 -10  -1   2    2.43    0.29
 -10  -1   2    1.77    0.39
 -10  -1   2    2.18    0.60
 -10  -1   2    1.90    0.55
   9   1  -2   17.38    0.93
   9   1  -2   18.71    1.14
   9   1  -2   19.49    1.05
  -9  -1   2   17.09    0.75
  -9  -1   2   17.65    0.88
  -9  -1   2   15.54    1.05
  -9  -1   2   18.32    1.05
   8   1  -2   44.37    1.74
   8   1  -2   45.87    1.82
   8   1  -2   44.47    1.66
  -8  -1   2   42.38    1.53
  -8  -1   2   42.82    1.72
  -8  -1   2   43.09    1.62
  -8  -1   2   42.87    1.74
   7   1  -2   29.80    1.30
   7   1  -2   29.41    1.20
  -7  -1   2   29.59    1.07
  -7  -1   2   30.92    1.24
  -7  -1   2   31.10    1.24
  -7  -1   2   28.66    1.24
   6   1  -2    1.15    0.29
   6   1  -2    0.93    0.27
  -6  -1   2    1.52    0.16
  -6  -1   2    1.63    0.28
  -6  -1   2    1.99    0.31
  -6  -1   2    1.32    0.23
   5   1  -2   56.10    2.09
   5   1  -2   61.50    2.07
   5   1  -2   61.32    2.07
  -5  -1   2   60.99    2.08
  -5  -1   2   59.29    2.06
   4   1  -2  134.51    4.64
   4   1  -2  148.13    4.63
   4   1  -2  134.22    4.64
   4   1  -2  145.02    4.64
   4   1  -2  139.45    4.56
  -4  -1   2  140.51    4.62
  -4  -1   2  137.98    4.64
  -4  -1   2  142.08    4.55
  -4  -1   2  140.52    4.62
   3   1  -2    8.91    0.42
   3   1  -2    8.62    0.42
   3   1  -2    9.07    0.33
   3   1  -2    9.93    0.41
   3   1  -2    9.57    0.42
  -3  -1   2   10.16    0.33
  -3  -1   2    9.56    0.42
  -3  -1   2    9.26    0.40
   2   1  -2  306.61    9.93
   2   1  -2  328.19    9.95
   2   1  -2  326.02    9.93
   2   1  -2  281.09    9.93
  -2  -1   2  298.58    9.93
  -2  -1   2  314.23    9.94
  -2  -1   2  289.25    9.91
   1   1  -2  129.25    3.97
   1   1  -2  131.75    4.02
   1   1  -2  117.87    4.01
   1   1  -2  118.79    3.98
   1   1  -2  120.31    4.00
   1   1  -2  127.65    4.00
  -1  -1   2  115.27    3.98
  -1  -1   2  122.01    4.00
  -1  -1   2  122.02    3.97
  -1  -1   2  123.99    4.01
  -1  -1   2  118.02    3.98
   0   1  -2  144.37    4.82
   0   1  -2  149.77    4.81
   0   1  -2  156.20    4.82
   0   1  -2  150.30    4.83
   0   1  -2  148.13    4.81
   0   1  -2  146.44    4.80
   0   1  -2  139.85    4.83
   0   1  -2  150.37    4.80
   0  -1   2  145.29    4.80
   0  -1   2  142.87    4.81
   0  -1   2  158.26    4.84
   0  -1   2  147.78    4.80
   0  -1   2  150.46    4.80
   0  -1   2  148.86    4.81
   0  -1   2  142.50    4.82
  -2   1  -2  248.76    7.76
  -2   1  -2  226.41    7.72
  -2   1  -2  248.12    7.75
   2  -1   2  234.10    7.74
   2  -1   2  233.76    7.76
  -3   1  -2  500.30   15.79
  -3   1  -2  505.03   15.78
  -3   1  -2  498.59   15.81
  -3   1  -2  466.29   15.74
   3  -1   2  475.09   15.79
   3  -1   2  466.79   15.76
   3  -1   2  494.76   15.80
  -4   1  -2    0.28    0.20
  -4   1  -2    0.72    0.16
  -4   1  -2    0.64    0.16
  -4   1  -2   -0.05    0.17
   4  -1   2    0.27    0.15
   4  -1   2    0.23    0.17
   4  -1   2    0.23    0.18
  -5   1  -2   13.17    0.66
  -5   1  -2   12.07    0.67
  -5   1  -2   14.64    0.63
  -5   1  -2   11.95    0.58
   5  -1   2   12.61    0.58
   5  -1   2   12.65    0.65
   5  -1   2   12.71    0.66
  -6   1  -2   22.32    0.99
  -6   1  -2   20.57    0.91
  -6   1  -2   22.14    1.00
   6  -1   2   21.74    0.99
   6  -1   2   21.43    0.89
   6  -1   2   21.84    0.99
  -7   1  -2    5.92    0.56
  -7   1  -2    6.20    0.65
  -7   1  -2    6.64    0.54
   7  -1   2    5.84    0.62
   7  -1   2    6.54    0.52
   7  -1   2    7.44    0.67
  -8   1  -2    2.30    0.49
  -8   1  -2    2.73    0.44
  -8   1  -2    1.73    0.37
   8  -1   2    2.19    0.48
   8  -1   2    1.76    0.35
   8  -1   2    1.85    0.45
  -9   1  -2    8.22    0.80
  -9   1  -2    6.94    0.71
  -9   1  -2    8.96    0.94
   9  -1   2    9.81    0.91
   9  -1   2    7.10    0.67
   9  -1   2    8.18    1.02
 -10   1  -2    4.02    0.61
 -10   1  -2    3.42    0.50
 -10   1  -2    2.18    0.67
  10  -1   2    2.99    0.65
  10  -1   2    3.18    0.58
  10  -1   2    2.91    0.62
 -11   1  -2    0.57    0.46
 -11   1  -2    0.52    0.57
 -11   1  -2    1.49    0.71
  11  -1   2    1.15    0.42
  11  -1   2    1.38    0.61
  11  -1   2    1.09    0.63
 -12   1  -2    1.87    0.82
 -12   1  -2    2.03    0.54
 -12   1  -2    1.93    1.19
  12  -1   2    2.07    0.79
  12  -1   2    3.23    1.18
 -13   1  -2    0.12    0.83
 -13   1  -2    0.70    0.72
  13  -1   2    0.35    0.76
  13  -1   2    0.39    0.67
  13   0  -2    0.26    1.23
  13   0  -2    0.41    0.52
 -13   0   2    0.87    0.90
 -13   0   2    0.81    0.73
  12   0  -2    1.07    0.77
  12   0  -2    1.38    0.49
 -12   0   2    0.70    0.69
 -12   0   2    0.70    0.69
  11   0  -2    2.62    0.52
  11   0  -2    3.34    0.61
  11   0  -2    2.37    0.79
 -11   0   2    3.71    0.70
 -11   0   2    2.74    0.82
  10   0  -2   13.00    0.90
  10   0  -2   16.33    0.99
  10   0  -2   14.53    1.20
 -10   0   2   14.14    1.10
 -10   0   2   12.43    0.71
 -10   0   2   12.78    0.75
 -10   0   2   12.73    1.01
   9   0  -2   42.72    1.73
   9   0  -2   43.69    1.89
   9   0  -2   47.11    1.80
  -9   0   2   42.25    1.84
  -9   0   2   45.49    1.79
  -9   0   2   40.51    1.61
  -9   0   2   40.29    1.57
   8   0  -2   55.85    2.12
   8   0  -2   59.66    2.17
   8   0  -2   56.17    2.37
  -8   0   2   56.19    2.21
  -8   0   2   54.91    2.05
  -8   0   2   58.48    2.19
  -8   0   2   59.58    2.16
   7   0  -2   50.03    1.84
   7   0  -2   48.31    2.01
   7   0  -2   48.63    1.78
   7   0  -2   51.18    1.95
  -7   0   2   48.59    1.77
  -7   0   2   50.28    1.89
  -7   0   2   50.04    1.74
  -7   0   2   50.29    1.86
   6   0  -2   50.81    1.84
   6   0  -2   50.09    1.82
   6   0  -2   46.84    1.87
   6   0  -2   50.19    1.78
  -6   0   2   50.29    1.85
  -6   0   2   52.28    1.74
  -6   0   2   50.82    1.77
  -6   0   2   51.10    1.83
   5   0  -2  139.80    4.50
   5   0  -2  126.02    4.56
   5   0  -2  137.33    4.52
   5   0  -2  127.97    4.51
  -5   0   2  137.99    4.53
  -5   0   2  141.47    4.45
  -5   0   2  134.33    4.59
  -5   0   2  137.61    4.48
   4   0  -2   44.78    1.53
   4   0  -2   41.85    1.53
   4   0  -2   43.17    1.54
   4   0  -2   42.11    1.57
  -4   0   2   46.24    1.48
  -4   0   2   43.73    1.55
  -4   0   2   45.16    1.55
   3   0  -2  310.16   10.51
   3   0  -2  343.62   10.53
   3   0  -2  330.64   10.53
   3   0  -2  313.66   10.53
  -3   0   2  322.21   10.52
  -3   0   2  319.91   10.53
  -3   0   2  327.30   10.48
   2   0  -2  363.13   11.20
   2   0  -2  343.68   11.18
   2   0  -2  346.61   11.20
   2   0  -2  322.17   11.16
   2   0  -2  355.66   11.23
  -2   0   2  351.31   11.17
  -2   0   2  347.38   11.20
  -2   0   2  348.88   11.16
  -2   0   2  330.40   11.20
   1   0  -2   60.38    1.99
   1   0  -2   56.94    1.97
   1   0  -2   65.54    2.01
   1   0  -2   64.02    2.00
   1   0  -2   65.18    2.01
   1   0  -2   59.41    1.98
  -1   0   2   57.11    1.98
  -1   0   2   57.66    1.97
  -1   0   2   60.95    2.00
  -1   0   2   57.79    2.00
   0   0  -2    5.92    0.22
   0   0  -2    5.18    0.22
   0   0  -2    5.09    0.23
   0   0  -2    5.46    0.21
   0   0  -2    5.53    0.23
   0   0  -2    6.22    0.22
   0   0  -2    5.38    0.21
   0   0   2    5.30    0.23
   0   0   2    4.73    0.23
   0   0   2    5.54    0.23
   0   0   2    5.33    0.23
  -1   0  -2  319.68    9.61
  -1   0  -2  303.51    9.60
  -1   0  -2  267.22    9.60
  -1   0  -2  311.52    9.59
  -1   0  -2  315.80    9.59
  -1   0  -2  307.25    9.62
  -1   0  -2  296.60    9.60
   1   0   2  268.74    9.60
   1   0   2  295.65    9.62
   1   0   2  270.40    9.58
   1   0   2  303.31    9.59
   1   0   2  270.96    9.60
   1   0   2  299.26    9.60
   1   0   2  326.29    9.59
  -2   0  -2  359.26   10.88
  -2   0  -2  311.02   10.84
  -2   0  -2  333.18   10.86
  -2   0  -2  358.06   10.89
   2   0   2  333.54   10.82
   2   0   2  328.08   10.87
   2   0   2  317.45   10.84
   2   0   2  344.03   10.89
  -3   0  -2    0.39    0.05
  -3   0  -2    0.55    0.14
  -3   0  -2    0.80    0.12
  -3   0  -2    0.22    0.10
  -3   0  -2    0.19    0.11
   3   0   2    0.11    0.12
   3   0   2    0.83    0.09
   3   0   2    0.19    0.11
  -4   0  -2   21.18    0.82
  -4   0  -2   20.82    0.73
  -4   0  -2   22.39    0.81
  -4   0  -2   23.43    0.73
  -4   0  -2   22.87    0.85
   4   0   2   21.85    0.86
   4   0   2   20.33    0.78
   4   0   2   20.65    0.84
  -5   0  -2   73.93    2.31
  -5   0  -2   70.58    2.41
  -5   0  -2   72.17    2.40
  -5   0  -2   66.84    2.31
   5   0   2   70.77    2.47
   5   0   2   68.04    2.37
  -6   0  -2    5.09    0.45
  -6   0  -2    5.30    0.54
  -6   0  -2    4.77    0.50
  -6   0  -2    4.82    0.26
   6   0   2    4.30    0.49
   6   0   2    4.79    0.37
   6   0   2    5.01    0.48
  -7   0  -2    1.05    0.35
  -7   0  -2    2.04    0.30
  -7   0  -2    2.12    0.35
  -7   0  -2    1.94    0.22
   7   0   2    2.49    0.39
   7   0   2    2.43    0.39
   7   0   2    2.52    0.29
  -8   0  -2   49.24    1.86
  -8   0  -2   52.23    1.72
  -8   0  -2   51.37    1.99
  -8   0  -2   49.85    1.92
   8   0   2   51.51    2.00
   8   0   2   47.82    1.82
   8   0   2   52.82    2.01
  -9   0  -2    4.09    0.59
  -9   0  -2    4.43    0.57
  -9   0  -2    4.70    0.45
   9   0   2    5.32    0.63
   9   0   2    4.50    0.61
   9   0   2    4.30    0.42
 -10   0  -2    5.46    0.72
 -10   0  -2    5.10    0.67
 -10   0  -2    6.45    0.70
  10   0   2    6.51    0.73
  10   0   2    5.58    0.59
  10   0   2    6.41    0.72
 -11   0  -2   -0.60    0.56
 -11   0  -2    0.81    0.65
 -11   0  -2   -0.03    0.41
  11   0   2    0.95    0.57
  11   0   2   -0.37    0.54
 -12   0  -2    0.96    0.45
 -12   0  -2    1.47    0.73
  12   0   2    1.16    0.72
  12   0   2    1.26    0.64
 -13   0  -2    1.69    0.82
 -13   0  -2    0.68    0.73
  13   0   2    1.56    0.83
  13   0   2    0.65    0.65
  13  -1  -2    1.45    0.70
  13  -1  -2    2.89    0.87
 -13   1   2    1.84    0.85
 -13   1   2    0.62    0.73
  12  -1  -2    4.24    0.88
  12  -1  -2    5.98    0.69
 -12   1   2    5.10    0.87
 -12   1   2    4.37    0.77
  11  -1  -2   11.09    0.93
  11  -1  -2    8.95    0.90
  11  -1  -2   12.29    1.28
 -11   1   2    7.07    0.89
 -11   1   2    9.38    1.06
  10  -1  -2   21.26    1.14
  10  -1  -2   17.38    1.32
  10  -1  -2   17.84    1.08
 -10   1   2   18.54    1.12
 -10   1   2   15.94    0.90
 -10   1   2   17.30    1.28
   9  -1  -2    3.63    0.52
   9  -1  -2    3.88    0.65
   9  -1  -2    3.84    0.51
  -9   1   2    2.80    0.39
  -9   1   2    2.86    0.60
  -9   1   2    3.07    0.36
  -9   1   2    3.69    0.56
   8  -1  -2    2.80    0.45
   8  -1  -2    4.26    0.48
   8  -1  -2    2.60    0.53
  -8   1   2    3.60    0.49
  -8   1   2    2.89    0.51
  -8   1   2    2.81    0.36
  -8   1   2    2.76    0.36
   7  -1  -2   15.39    0.87
   7  -1  -2   16.89    0.96
   7  -1  -2   16.34    0.73
  -7   1   2   16.29    0.86
  -7   1   2   15.68    0.75
  -7   1   2   16.85    0.74
  -7   1   2   16.44    0.91
   6  -1  -2   67.62    2.40
   6  -1  -2   66.12    2.41
   6  -1  -2   66.53    2.34
   6  -1  -2   68.81    2.47
  -6   1   2   67.43    2.33
  -6   1   2   68.70    2.39
  -6   1   2   70.40    2.34
  -6   1   2   66.87    2.44
   5  -1  -2   -0.08    0.23
   5  -1  -2   -0.14    0.17
   5  -1  -2   -0.02    0.15
  -5   1   2    0.11    0.20
  -5   1   2    0.32    0.24
   4  -1  -2   39.92    1.39
   4  -1  -2   38.83    1.44
   4  -1  -2   39.98    1.40
   4  -1  -2   37.56    1.45
  -4   1   2   38.39    1.43
  -4   1   2   41.03    1.38
  -4   1   2   40.25    1.41
   3  -1  -2  192.44    6.45
   3  -1  -2  201.71    6.43
   3  -1  -2  187.80    6.45
   3  -1  -2  191.80    6.42
  -3   1   2  200.89    6.43
  -3   1   2  205.13    6.41
   2  -1  -2  155.29    5.02
   2  -1  -2  163.14    5.06
   2  -1  -2  153.19    5.07
   2  -1  -2  162.95    5.02
   2  -1  -2  152.58    5.06
  -2   1   2  154.11    5.05
  -2   1   2  146.07    5.05
  -2   1   2  148.44    5.06
   1  -1  -2  120.38    3.81
   1  -1  -2  114.46    3.83
   1  -1  -2  120.70    3.85
   1  -1  -2  121.44    3.84
  -1   1   2  114.86    3.83
  -1   1   2  119.99    3.80
  -1   1   2  108.60    3.82
   0  -1  -2  454.00   13.08
   0  -1  -2  407.18   13.05
   0  -1  -2  414.11   13.04
   0   1   2  430.35   13.05
   0   1   2  418.48   13.06
   0   1   2  336.57   13.03
   0   1   2  367.52   13.02
  -1  -1  -2    2.28    0.11
  -1  -1  -2    2.38    0.14
  -1  -1  -2    2.33    0.10
  -1  -1  -2    2.54    0.13
  -1  -1  -2    2.40    0.13
  -1  -1  -2    2.17    0.14
   1   1   2    2.51    0.14
   1   1   2    2.19    0.10
   1   1   2    2.43    0.13
  -2  -1  -2  163.04    5.01
  -2  -1  -2  154.92    5.01
   2   1   2  153.43    5.07
   2   1   2  146.52    5.00
   2   1   2  150.91    5.01
  -3  -1  -2  379.38   11.77
  -3  -1  -2  360.51   11.78
  -3  -1  -2  375.76   11.79
  -3  -1  -2  349.06   11.75
  -3  -1  -2  351.26   11.73
   3   1   2  381.15   11.73
   3   1   2  366.07   11.81
   3   1   2  343.40   11.78
  -4  -1  -2  119.91    4.03
  -4  -1  -2  130.85    4.10
  -4  -1  -2  125.12    4.08
  -4  -1  -2  124.34    4.06
   4   1   2  120.13    4.12
   4   1   2  124.28    4.03
   4   1   2  119.52    4.09
  -5  -1  -2   11.45    0.54
  -5  -1  -2   11.19    0.48
  -5  -1  -2   10.17    0.45
   5   1   2   10.17    0.57
   5   1   2   10.56    0.44
   5   1   2   10.96    0.55
  -6  -1  -2    0.28    0.17
  -6  -1  -2   -0.06    0.13
  -6  -1  -2    0.37    0.23
  -6  -1  -2    0.98    0.26
   6   1   2    0.31    0.26
   6   1   2    0.29    0.15
   6   1   2    0.11    0.23
  -7  -1  -2   42.70    1.63
  -7  -1  -2   43.26    1.56
  -7  -1  -2   42.92    1.50
  -7  -1  -2   43.09    1.64
   7   1   2   42.64    1.53
   7   1   2   43.92    1.67
   7   1   2   43.20    1.70
  -8  -1  -2   27.03    1.19
  -8  -1  -2   27.24    1.18
  -8  -1  -2   24.72    1.05
  -8  -1  -2   25.34    0.98
   8   1   2   26.22    1.21
   8   1   2   26.85    1.25
   8   1   2   26.29    1.07
  -9  -1  -2   43.66    1.84
  -9  -1  -2   44.91    1.81
  -9  -1  -2   43.66    1.68
  -9  -1  -2   44.86    1.58
   9   1   2   47.12    1.88
   9   1   2   43.84    1.64
   9   1   2   47.82    1.92
 -10  -1  -2    4.80    0.65
 -10  -1  -2    6.02    0.61
 -10  -1  -2    4.19    0.63
  10   1   2    5.10    0.51
  10   1   2    6.11    0.68
  10   1   2    4.72    0.66
 -11  -1  -2    2.34    0.64
 -11  -1  -2    0.88    0.63
 -11  -1  -2    1.76    0.44
  11   1   2    2.77    0.63
  11   1   2    3.09    0.69
  11   1   2    1.95    0.36
 -12  -1  -2    0.99    0.70
 -12  -1  -2    2.07    0.45
 -12  -1  -2   -0.07    1.09
  12   1   2    0.64    0.68
  12   1   2    1.79    0.42
  12   1   2    2.70    0.71
 -13  -1  -2    0.38    0.72
 -13  -1  -2   -0.73    0.71
  13   1   2    0.62    0.72
  13   1   2    0.28    0.65
 -14  -1  -2    1.31    0.86
  14   1   2    3.92    0.81
  14   1   2    3.52    0.89
  12  -2  -2    0.90    0.76
  12  -2  -2    0.04    0.56
 -12   2   2    1.20    0.80
 -12   2   2    0.53    0.65
  11  -2  -2    0.87    0.86
  11  -2  -2    2.65    0.77
 -11   2   2    1.64    0.64
 -11   2   2    0.93    0.74
 -11   2   2    2.02    0.47
  10  -2  -2   -0.42    0.47
  10  -2  -2   -0.37    0.61
  10  -2  -2   -0.51    0.44
 -10   2   2   -0.15    0.66
 -10   2   2    0.08    0.51
 -10   2   2    0.49    0.41
   9  -2  -2    2.38    0.52
   9  -2  -2    2.91    0.49
   9  -2  -2    3.75    0.65
  -9   2   2    1.57    0.60
  -9   2   2    2.36    0.54
  -9   2   2    1.67    0.41
  -9   2   2    2.60    0.36
   8  -2  -2   26.45    1.31
   8  -2  -2   27.35    1.19
   8  -2  -2   24.62    1.32
   8  -2  -2   23.53    1.00
  -8   2   2   25.10    1.29
  -8   2   2   24.91    1.01
  -8   2   2   23.55    1.10
  -8   2   2   24.34    1.18
   7  -2  -2   12.67    0.64
   7  -2  -2   12.93    0.83
   7  -2  -2   13.65    0.89
   7  -2  -2   13.34    0.76
  -7   2   2   12.11    0.64
  -7   2   2   13.42    0.87
  -7   2   2   13.11    0.75
  -7   2   2   13.13    0.72
   6  -2  -2    0.59    0.32
   6  -2  -2    0.25    0.33
   6  -2  -2    0.34    0.25
   6  -2  -2    0.01    0.18
  -6   2   2   -0.31    0.29
  -6   2   2    0.03    0.23
  -6   2   2    0.36    0.27
   5  -2  -2   52.17    1.83
   5  -2  -2   52.48    1.94
   5  -2  -2   52.40    1.93
   5  -2  -2   54.42    1.87
  -5   2   2   51.67    1.87
  -5   2   2   52.48    1.93
  -5   2   2   51.94    1.85
   4  -2  -2  294.49    9.34
   4  -2  -2  287.08    9.34
   4  -2  -2  287.37    9.39
   4  -2  -2  280.32    9.38
  -4   2   2  288.48    9.34
  -4   2   2  292.96    9.34
  -4   2   2  281.44    9.39
  -4   2   2  275.69    9.32
   3  -2  -2   59.27    1.94
   3  -2  -2   52.93    1.95
   3  -2  -2   57.17    1.91
   3  -2  -2   54.68    1.97
  -3   2   2   56.76    1.91
  -3   2   2   57.70    1.93
  -3   2   2   56.62    1.97
  -3   2   2   56.57    1.92
   2  -2  -2    6.71    0.36
   2  -2  -2    8.57    0.38
   2  -2  -2    7.05    0.39
  -2   2   2    7.53    0.35
  -2   2   2    7.99    0.35
  -2   2   2    7.60    0.39
  -2   2   2    8.59    0.34
   1  -2  -2  383.01   12.83
   1  -2  -2  396.77   12.86
   1  -2  -2  425.53   12.87
   1  -2  -2  444.54   12.85
   1  -2  -2  367.71   12.86
  -1   2   2  371.80   12.85
  -1   2   2  378.83   12.84
  -1   2   2  407.06   12.83
  -1   2   2  393.61   12.84
   0  -2  -2  195.78    6.22
   0  -2  -2  178.94    6.25
   0  -2  -2  192.09    6.17
   0  -2  -2  192.55    6.17
   0  -2  -2  200.98    6.20
   0   2   2  188.40    6.21
   0   2   2  184.06    6.23
   0   2   2  190.89    6.19
  -1  -2  -2   90.12    3.02
  -1  -2  -2   97.04    3.02
  -1  -2  -2   91.09    3.00
   1   2   2   87.81    3.03
   1   2   2   96.44    2.99
   1   2   2   91.72    3.03
  -2  -2  -2   12.12    0.52
  -2  -2  -2   12.73    0.44
  -2  -2  -2   13.18    0.47
  -2  -2  -2   13.12    0.44
  -2  -2  -2   13.17    0.49
   2   2   2   12.76    0.45
   2   2   2   12.58    0.47
   2   2   2   12.19    0.50
  -3  -2  -2  145.71    4.60
  -3  -2  -2  132.96    4.60
  -3  -2  -2  144.67    4.56
  -3  -2  -2  144.59    4.60
  -3  -2  -2  140.06    4.62
   3   2   2  139.92    4.60
   3   2   2  139.47    4.59
   3   2   2  134.51    4.63
   3   2   2  142.15    4.55
  -4  -2  -2   82.11    2.71
  -4  -2  -2   79.78    2.71
  -4  -2  -2   85.37    2.73
  -4  -2  -2   82.91    2.74
   4   2   2   84.81    2.67
   4   2   2   76.57    2.72
   4   2   2   81.89    2.70
   4   2   2   78.94    2.77
  -5  -2  -2    3.23    0.26
  -5  -2  -2    3.55    0.34
  -5  -2  -2    3.47    0.28
  -5  -2  -2    3.63    0.31
   5   2   2    2.92    0.32
   5   2   2    2.44    0.29
   5   2   2    3.38    0.20
  -6  -2  -2   51.36    1.75
  -6  -2  -2   52.16    1.74
  -6  -2  -2   49.21    1.87
  -6  -2  -2   50.96    1.81
   6   2   2   52.23    1.71
   6   2   2   46.68    1.80
   6   2   2   49.05    1.85
  -7  -2  -2   56.82    1.95
  -7  -2  -2   56.07    1.94
  -7  -2  -2   56.30    2.03
  -7  -2  -2   55.79    2.02
   7   2   2   53.27    2.08
   7   2   2   56.50    1.91
   7   2   2   55.78    2.04
  -8  -2  -2    3.18    0.31
  -8  -2  -2    3.10    0.41
  -8  -2  -2    3.68    0.47
  -8  -2  -2    2.73    0.31
   8   2   2    3.08    0.47
   8   2   2    3.11    0.44
   8   2   2    3.16    0.28
  -9  -2  -2    0.76    0.27
  -9  -2  -2    0.83    0.29
  -9  -2  -2    0.93    0.40
  -9  -2  -2    0.97    0.46
   9   2   2    1.15    0.44
   9   2   2    0.60    0.46
   9   2   2    0.98    0.24
 -10  -2  -2   14.01    0.99
 -10  -2  -2   14.16    0.77
 -10  -2  -2   14.74    1.00
 -10  -2  -2   14.46    0.72
  10   2   2   15.99    1.11
  10   2   2   13.86    0.75
  10   2   2   15.53    1.05
  10   2   2   13.33    0.69
 -11  -2  -2    0.76    0.35
 -11  -2  -2    0.15    0.60
 -11  -2  -2    1.05    0.55
  11   2   2    1.90    0.63
  11   2   2    1.28    0.35
  11   2   2    1.24    0.29
  11   2   2    1.41    0.60
 -12  -2  -2    5.55    0.51
 -12  -2  -2    4.87    1.01
 -12  -2  -2    4.41    0.96
  12   2   2    6.70    0.82
  12   2   2    6.36    0.83
  12   2   2    5.72    0.63
 -13  -2  -2    0.64    0.74
 -13  -2  -2    0.58    0.70
  13   2   2    0.63    0.69
  13   2   2   -0.23    0.69
 -14  -2  -2    5.81    1.13
  14   2   2    7.34    0.96
  14   2   2    6.81    1.00
  12  -3  -2    2.83    0.69
  12  -3  -2    6.66    0.94
 -12   3   2    2.16    0.90
  11  -3  -2    1.32    0.71
  11  -3  -2   -0.87    0.55
 -11   3   2   -0.05    0.78
 -11   3   2    0.19    0.85
 -11   3   2    0.12    0.48
  10  -3  -2    0.41    0.61
  10  -3  -2    0.96    0.57
 -10   3   2    0.11    0.52
 -10   3   2    1.70    0.47
 -10   3   2    0.08    0.69
   9  -3  -2   16.88    1.22
   9  -3  -2   17.36    1.00
   9  -3  -2   17.73    1.15
  -9   3   2   15.72    1.22
  -9   3   2   13.40    0.94
  -9   3   2   15.91    1.05
   8  -3  -2   21.20    1.04
   8  -3  -2   18.60    0.83
   8  -3  -2   20.35    1.16
   8  -3  -2   22.08    1.24
  -8   3   2   19.27    0.85
  -8   3   2   20.63    1.24
  -8   3   2   21.90    1.08
  -8   3   2   18.41    1.03
   7  -3  -2    4.86    0.57
   7  -3  -2    4.55    0.56
   7  -3  -2    3.48    0.39
  -7   3   2    4.36    0.46
  -7   3   2    3.32    0.54
  -7   3   2    4.47    0.45
   6  -3  -2   16.42    0.91
   6  -3  -2   15.93    0.74
   6  -3  -2   18.29    0.96
   6  -3  -2   17.97    0.95
  -6   3   2   16.39    0.84
  -6   3   2   16.13    0.82
  -6   3   2   18.00    0.95
   5  -3  -2   96.14    3.28
   5  -3  -2   91.99    3.28
   5  -3  -2   97.63    3.22
   5  -3  -2   94.10    3.19
  -5   3   2   93.46    3.30
  -5   3   2   91.79    3.20
  -5   3   2   93.81    3.23
  -5   3   2   93.33    3.20
   4  -3  -2   54.80    1.98
   4  -3  -2   53.03    2.00
   4  -3  -2   56.32    1.93
   4  -3  -2   55.71    1.93
  -4   3   2   54.17    1.93
  -4   3   2   55.45    1.92
  -4   3   2   56.54    2.00
   3  -3  -2    0.88    0.20
   3  -3  -2    1.02    0.24
   3  -3  -2    0.13    0.18
  -3   3   2   -0.18    0.15
  -3   3   2   -0.04    0.14
  -3   3   2    0.38    0.16
  -3   3   2    0.30    0.20
   2  -3  -2  101.77    3.45
   2  -3  -2  101.25    3.48
   2  -3  -2  104.12    3.46
  -2   3   2  102.58    3.45
  -2   3   2  105.43    3.44
  -2   3   2  104.39    3.42
  -2   3   2  104.97    3.47
   1  -3  -2   83.49    2.84
   1  -3  -2   83.11    2.84
   1  -3  -2   85.80    2.81
   1  -3  -2   85.21    2.80
  -1   3   2   84.11    2.83
  -1   3   2   85.90    2.83
  -1   3   2   83.03    2.81
  -1   3   2   86.48    2.82
   0  -3  -2   85.02    2.69
   0  -3  -2   81.11    2.72
   0  -3  -2   81.26    2.74
   0  -3  -2   86.06    2.70
   0   3   2   78.26    2.72
   0   3   2   81.94    2.68
   0   3   2   78.51    2.71
   0   3   2   81.10    2.72
  -1  -3  -2  114.49    3.71
  -1  -3  -2  111.85    3.72
   1   3   2  110.78    3.73
   1   3   2  112.28    3.74
   1   3   2  116.50    3.69
  -2  -3  -2   21.99    0.77
  -2  -3  -2   21.07    0.77
   2   3   2   21.19    0.76
   2   3   2   20.74    0.80
   2   3   2   21.40    0.74
  -3  -3  -2    9.59    0.36
  -3  -3  -2   10.14    0.40
  -3  -3  -2    9.59    0.42
  -3  -3  -2    9.59    0.44
   3   3   2    9.92    0.39
   3   3   2    9.20    0.40
   3   3   2    8.79    0.44
  -4  -3  -2    0.37    0.17
  -4  -3  -2    1.09    0.12
  -4  -3  -2    0.62    0.17
  -4  -3  -2    1.27    0.15
   4   3   2    0.84    0.19
   4   3   2    1.25    0.13
   4   3   2    1.14    0.15
  -5  -3  -2   87.38    2.83
  -5  -3  -2   84.81    2.84
  -5  -3  -2   84.69    2.86
  -5  -3  -2   85.86    2.81
   5   3   2   82.92    2.90
   5   3   2   84.67    2.77
   5   3   2   83.17    2.80
   5   3   2   79.25    2.83
  -6  -3  -2   73.90    2.56
  -6  -3  -2   76.20    2.53
  -6  -3  -2   73.59    2.53
  -6  -3  -2   75.39    2.49
   6   3   2   73.23    2.49
   6   3   2   71.19    2.54
   6   3   2   73.01    2.62
   6   3   2   74.23    2.45
  -7  -3  -2    1.04    0.33
  -7  -3  -2    0.42    0.23
  -7  -3  -2    0.56    0.24
  -7  -3  -2    0.47    0.20
   7   3   2    0.38    0.14
   7   3   2   -0.07    0.31
   7   3   2    0.36    0.26
   7   3   2    0.37    0.18
  -8  -3  -2    0.92    0.31
  -8  -3  -2    0.33    0.27
  -8  -3  -2    0.88    0.38
  -8  -3  -2    0.51    0.27
   8   3   2    0.60    0.24
   8   3   2    0.34    0.33
   8   3   2    0.63    0.18
   8   3   2    0.19    0.38
  -9  -3  -2   52.12    2.65
  -9  -3  -2   57.74    2.12
  -9  -3  -2   56.17    2.00
  -9  -3  -2   55.16    2.03
   9   3   2   56.99    1.99
   9   3   2   60.26    2.27
   9   3   2   54.99    1.95
 -10  -3  -2   11.48    0.68
 -10  -3  -2   12.31    0.94
 -10  -3  -2   12.07    0.73
 -10  -3  -2   12.66    0.88
  10   3   2   12.55    1.06
  10   3   2   12.68    0.95
  10   3   2   10.63    0.64
  10   3   2   12.19    0.60
 -11  -3  -2    1.62    0.60
 -11  -3  -2    1.84    0.54
 -11  -3  -2    3.46    0.42
 -11  -3  -2    2.48    0.38
  11   3   2    3.20    0.32
  11   3   2    2.31    0.37
  11   3   2    3.09    0.62
  11   3   2    3.09    0.68
 -12  -3  -2    2.87    0.64
  12   3   2    4.53    0.78
  12   3   2    4.49    0.76
  12   3   2    3.64    0.45
 -13  -3  -2   20.74    1.40
 -13  -3  -2   20.16    1.54
  13   3   2   25.20    1.60
  13   3   2   21.99    1.50
 -14  -3  -2    2.24    0.86
 -14  -3  -2    2.85    0.79
  14   3   2    4.00    1.08
  14   3   2    3.65    0.83
  11  -4  -2   -0.55    0.65
  11  -4  -2    0.26    0.63
 -11   4   2    0.11    0.80
 -11   4   2   -0.37    0.49
  10  -4  -2    3.02    0.70
  10  -4  -2    3.02    0.69
 -10   4   2    2.63    0.58
 -10   4   2    1.83    0.56
 -10   4   2    2.06    0.81
   9  -4  -2    3.58    0.54
   9  -4  -2    3.18    0.67
   9  -4  -2    4.12    0.67
  -9   4   2    3.31    0.55
  -9   4   2    2.39    0.53
   8  -4  -2    0.78    0.53
   8  -4  -2    1.36    0.42
   8  -4  -2    0.65    0.52
  -8   4   2    0.54    0.41
  -8   4   2    0.05    0.56
  -8   4   2    0.28    0.43
   7  -4  -2   12.93    0.97
   7  -4  -2   12.04    0.66
   7  -4  -2   14.20    0.97
   7  -4  -2   14.79    0.85
  -7   4   2   14.23    1.06
  -7   4   2   12.47    0.88
  -7   4   2   14.12    0.81
   6  -4  -2    5.06    0.45
   6  -4  -2    6.48    0.58
   6  -4  -2    6.15    0.59
   6  -4  -2    5.52    0.55
  -6   4   2    5.11    0.50
  -6   4   2    7.05    0.54
   5  -4  -2    3.31    0.46
   5  -4  -2    4.17    0.43
   5  -4  -2    3.32    0.39
   5  -4  -2    3.78    0.45
  -5   4   2    4.12    0.42
  -5   4   2    4.26    0.42
  -5   4   2    3.71    0.45
  -5   4   2    3.28    0.46
   4  -4  -2   10.49    0.62
   4  -4  -2   10.52    0.56
   4  -4  -2    9.84    0.68
  -4   4   2    9.93    0.67
  -4   4   2   10.43    0.59
  -4   4   2   11.13    0.63
  -4   4   2   10.00    0.53
   3  -4  -2    6.27    0.51
   3  -4  -2    6.36    0.50
   3  -4  -2    6.68    0.44
  -3   4   2    6.97    0.51
  -3   4   2    7.29    0.45
  -3   4   2    6.97    0.47
  -3   4   2    7.11    0.38
   2  -4  -2  248.91    8.21
   2  -4  -2  253.11    8.19
  -2   4   2  247.11    8.21
  -2   4   2  248.01    8.14
  -2   4   2  252.11    8.22
  -2   4   2  252.30    8.20
   1  -4  -2   33.81    1.16
   1  -4  -2   30.95    1.19
   1  -4  -2   31.64    1.13
   1  -4  -2   34.03    1.21
  -1   4   2   32.82    1.18
  -1   4   2   32.53    1.13
  -1   4   2   32.72    1.19
  -1   4   2   32.24    1.20
   0  -4  -2    4.05    0.32
   0  -4  -2    4.09    0.25
   0  -4  -2    4.29    0.32
   0  -4  -2    4.19    0.24
   0   4   2    3.88    0.27
   0   4   2    3.89    0.24
   0   4   2    3.86    0.29
   0   4   2    3.58    0.30
  -1  -4  -2  274.62    8.80
  -1  -4  -2  278.70    8.77
  -1  -4  -2  270.53    8.83
   1   4   2  267.67    8.78
   1   4   2  259.03    8.81
   1   4   2  267.99    8.83
   1   4   2  272.99    8.76
  -2  -4  -2  198.88    6.46
  -2  -4  -2  200.68    6.45
  -2  -4  -2  198.10    6.51
  -2  -4  -2  202.57    6.47
   2   4   2  194.97    6.52
   2   4   2  196.21    6.49
   2   4   2  193.15    6.44
   2   4   2  201.31    6.44
  -3  -4  -2    0.32    0.11
  -3  -4  -2    0.73    0.18
   3   4   2    0.52    0.14
   3   4   2    0.55    0.12
   3   4   2    0.83    0.19
  -4  -4  -2   11.82    0.54
  -4  -4  -2   10.63    0.43
  -4  -4  -2   11.38    0.52
  -4  -4  -2   10.68    0.46
   4   4   2   10.99    0.56
   4   4   2   10.75    0.47
   4   4   2   10.53    0.47
  -5  -4  -2  201.32    6.55
  -5  -4  -2  190.51    6.46
  -5  -4  -2  207.43    6.51
   5   4   2  196.85    6.50
   5   4   2  191.34    6.76
   5   4   2  202.18    6.47
   5   4   2  201.35    6.52
  -6  -4  -2   17.06    0.71
  -6  -4  -2   17.05    0.76
   6   4   2   16.30    0.72
   6   4   2   14.99    0.80
   6   4   2   17.01    0.63
   6   4   2   16.19    0.67
  -7  -4  -2   23.72    0.99
  -7  -4  -2   23.62    1.02
  -7  -4  -2   23.82    0.96
   7   4   2   22.74    0.85
   7   4   2   22.78    1.07
   7   4   2   22.13    0.97
   7   4   2   22.79    0.89
  -8  -4  -2   42.95    1.60
  -8  -4  -2   42.84    1.61
  -8  -4  -2   42.06    1.67
   8   4   2   41.51    1.64
   8   4   2   43.57    1.75
   8   4   2   41.58    1.48
  -9  -4  -2   29.78    1.35
  -9  -4  -2   30.04    1.22
  -9  -4  -2   29.24    1.25
   9   4   2   27.99    1.30
   9   4   2   27.48    1.12
   9   4   2   29.83    1.41
   9   4   2   27.91    1.07
 -10  -4  -2    0.05    0.50
 -10  -4  -2    0.17    0.51
 -10  -4  -2   -0.47    0.35
  10   4   2    0.36    0.26
  10   4   2   -0.22    0.19
  10   4   2    0.18    0.50
  10   4   2   -0.21    0.41
 -11  -4  -2   14.88    1.01
 -11  -4  -2   15.81    0.91
 -11  -4  -2   15.16    1.12
  11   4   2   13.70    0.68
  11   4   2   16.39    1.24
  11   4   2   14.71    1.07
  11   4   2   15.57    0.78
 -12  -4  -2    7.70    1.51
 -12  -4  -2    7.28    0.74
  12   4   2   10.33    1.22
 -13  -4  -2    9.61    1.03
 -13  -4  -2    9.79    1.02
  13   4   2    9.73    0.96
  13   4   2   10.65    1.28
 -14  -4  -2    0.27    0.65
 -14  -4  -2    0.09    0.83
  14   4   2    0.86    0.94
  14   4   2    1.90    0.79
  11  -5  -2    0.01    0.67
 -11   5   2   -0.36    0.58
 -11   5   2    0.00    0.84
  10  -5  -2    1.13    0.66
  10  -5  -2    0.44    0.64
 -10   5   2    0.63    0.79
 -10   5   2    0.47    0.55
   9  -5  -2    0.46    0.56
   9  -5  -2    0.04    0.61
  -9   5   2   -0.69    0.72
  -9   5   2    0.12    0.58
  -9   5   2   -0.09    0.51
   8  -5  -2   -0.01    0.56
   8  -5  -2    0.34    0.52
   8  -5  -2   -0.16    0.39
  -8   5   2   -0.25    0.38
  -8   5   2   -1.29    0.59
  -8   5   2    0.53    0.48
   7  -5  -2   16.23    1.12
   7  -5  -2   15.70    0.91
   7  -5  -2   15.98    1.04
  -7   5   2   15.75    0.86
  -7   5   2   13.90    0.99
  -7   5   2   16.53    1.19
   6  -5  -2   28.06    1.26
   6  -5  -2   26.09    1.30
   6  -5  -2   25.38    1.16
  -6   5   2   25.64    1.08
  -6   5   2   25.29    1.31
  -6   5   2   24.79    1.15
   5  -5  -2    1.67    0.35
   5  -5  -2    1.31    0.38
   5  -5  -2    1.09    0.43
   5  -5  -2    1.31    0.31
  -5   5   2    1.49    0.46
  -5   5   2    1.53    0.28
  -5   5   2    0.82    0.38
  -5   5   2    1.58    0.34
   4  -5  -2    4.17    0.41
   4  -5  -2    4.01    0.45
   4  -5  -2    3.78    0.37
  -4   5   2    3.76    0.47
  -4   5   2    3.67    0.46
  -4   5   2    4.37    0.37
  -4   5   2    3.49    0.42
   3  -5  -2  172.38    5.68
   3  -5  -2  178.12    5.67
   3  -5  -2  172.86    5.71
  -3   5   2  167.08    5.59
  -3   5   2  171.10    5.72
  -3   5   2  167.09    5.70
  -3   5   2  163.55    5.67
   2  -5  -2   50.25    1.81
   2  -5  -2   50.79    1.81
   2  -5  -2   49.57    1.76
  -2   5   2   49.13    1.79
  -2   5   2   49.74    1.81
  -2   5   2   49.95    1.81
  -2   5   2   48.57    1.69
   1  -5  -2    4.41    0.27
   1  -5  -2    5.02    0.43
   1  -5  -2    4.34    0.40
   1  -5  -2    4.49    0.33
  -1   5   2    4.55    0.38
  -1   5   2    4.64    0.40
  -1   5   2    4.36    0.26
  -1   5   2    4.52    0.38
   0  -5  -2  137.97    4.57
   0  -5  -2  139.68    4.56
   0  -5  -2  139.11    4.49
   0  -5  -2  137.94    4.50
   0   5   2  136.34    4.57
   0   5   2  134.53    4.57
   0   5   2  135.45    4.50
   0   5   2  133.59    4.53
  -1  -5  -2   11.66    0.48
  -1  -5  -2   11.83    0.54
   1   5   2   11.98    0.58
   1   5   2   11.65    0.56
   1   5   2   11.46    0.50
   1   5   2   11.48    0.48
  -2  -5  -2   16.32    0.70
  -2  -5  -2   15.87    0.64
  -2  -5  -2   16.40    0.62
   2   5   2   15.28    0.60
   2   5   2   14.70    0.67
   2   5   2   15.68    0.70
   2   5   2   15.62    0.60
  -3  -5  -2  140.67    4.52
  -3  -5  -2  139.70    4.51
  -3  -5  -2  135.54    4.48
  -3  -5  -2  140.78    4.58
   3   5   2  134.82    4.54
   3   5   2  135.24    4.48
   3   5   2  136.02    4.50
   3   5   2  133.35    4.59
  -4  -5  -2   39.70    1.33
  -4  -5  -2   39.04    1.33
  -4  -5  -2   34.96    1.49
  -4  -5  -2   39.28    1.38
   4   5   2   38.89    1.37
   4   5   2   39.27    1.35
   4   5   2   37.25    1.54
  -5  -5  -2   13.15    0.68
  -5  -5  -2   12.88    0.53
  -5  -5  -2   13.04    0.55
  -5  -5  -2   13.32    0.63
   5   5   2   12.22    0.58
   5   5   2   13.81    0.59
   5   5   2   12.54    0.69
  -6  -5  -2    8.21    0.54
  -6  -5  -2    7.58    0.44
  -6  -5  -2    7.81    0.58
  -6  -5  -2    7.52    0.39
   6   5   2    8.13    0.48
   6   5   2    8.00    0.60
   6   5   2    8.06    0.39
   6   5   2    8.05    0.45
  -7  -5  -2   74.20    2.53
  -7  -5  -2   75.89    2.66
  -7  -5  -2   77.38    2.68
   7   5   2   74.16    2.57
   7   5   2   78.76    2.54
   7   5   2   72.19    2.73
   7   5   2   76.54    2.64
  -8  -5  -2   60.16    2.09
  -8  -5  -2   61.22    2.28
  -8  -5  -2   62.90    2.19
  -8  -5  -2   64.00    2.25
   8   5   2   59.60    2.10
   8   5   2   61.02    2.37
   8   5   2   62.76    2.23
  -9  -5  -2   10.62    0.83
  -9  -5  -2    9.25    0.67
  -9  -5  -2    9.87    0.75
   9   5   2   10.20    0.50
   9   5   2    9.79    0.56
   9   5   2    9.45    0.73
 -10  -5  -2   12.81    0.83
 -10  -5  -2   13.08    0.98
 -10  -5  -2   14.12    0.89
  10   5   2   14.69    1.11
  10   5   2   12.36    0.90
  10   5   2   13.21    0.61
  10   5   2   12.58    0.68
 -11  -5  -2   30.58    1.39
 -11  -5  -2   32.90    1.42
 -11  -5  -2   30.47    1.55
  11   5   2   31.20    1.25
  11   5   2   28.62    1.17
  11   5   2   37.17    1.71
  11   5   2   30.95    1.51
 -12  -5  -2   23.05    1.23
 -12  -5  -2   19.70    1.18
 -12  -5  -2   22.01    1.50
  12   5   2   27.11    1.56
 -13  -5  -2    1.79    0.59
 -13  -5  -2    0.97    0.79
  13   5   2    0.42    0.63
  13   5   2    1.90    0.77
 -14  -5  -2    4.90    0.77
 -14  -5  -2    3.89    1.04
  14   5   2    5.63    0.91
  14   5   2    6.42    0.97
  10  -6  -2    0.51    0.71
  10  -6  -2    0.50    0.80
 -10   6   2   -0.05    0.86
 -10   6   2    0.52    0.63
   9  -6  -2    0.99    0.67
   9  -6  -2    0.72    0.59
  -9   6   2    0.35    0.57
  -9   6   2    2.23    0.83
   8  -6  -2    6.81    0.84
   8  -6  -2    5.76    0.63
  -8   6   2    7.56    0.94
  -8   6   2    5.85    0.72
   7  -6  -2    2.95    0.56
   7  -6  -2    3.82    0.64
   7  -6  -2    2.57    0.48
  -7   6   2    3.24    0.70
  -7   6   2    2.79    0.59
  -7   6   2    1.71    0.38
   6  -6  -2    7.16    0.71
   6  -6  -2    7.53    0.68
   6  -6  -2    7.53    0.56
   6  -6  -2    8.18    0.78
  -6   6   2    6.00    0.65
  -6   6   2    8.22    0.71
  -6   6   2    9.06    0.97
  -6   6   2    7.77    0.56
   5  -6  -2    4.51    0.49
   5  -6  -2    4.66    0.60
   5  -6  -2    5.09    0.58
   5  -6  -2    4.70    0.48
  -5   6   2    4.43    0.44
  -5   6   2    5.01    0.56
  -5   6   2    5.20    0.62
  -5   6   2    5.19    0.62
   4  -6  -2    5.60    0.63
   4  -6  -2    5.79    0.58
   4  -6  -2    5.49    0.52
  -4   6   2    6.06    0.40
  -4   6   2    5.62    0.58
  -4   6   2    7.10    0.73
  -4   6   2    5.08    0.54
   3  -6  -2    1.42    0.31
   3  -6  -2    0.42    0.27
   3  -6  -2    0.36    0.33
  -3   6   2    0.76    0.34
  -3   6   2    0.52    0.18
  -3   6   2    0.32    0.32
  -3   6   2    0.31    0.28
   2  -6  -2    1.06    0.31
   2  -6  -2    0.86    0.25
   2  -6  -2    0.71    0.30
  -2   6   2    1.06    0.31
  -2   6   2    0.59    0.26
  -2   6   2    1.30    0.31
  -2   6   2    0.77    0.17
   1  -6  -2    6.05    0.50
   1  -6  -2    5.90    0.41
   1  -6  -2    6.16    0.50
   1  -6  -2    5.18    0.31
  -1   6   2    6.33    0.32
  -1   6   2    6.38    0.52
  -1   6   2    6.24    0.57
   0  -6  -2  170.91    5.54
   0  -6  -2  168.10    5.47
   0  -6  -2  164.72    5.44
   0  -6  -2  166.44    5.54
   0   6   2  164.98    5.50
   0   6   2  165.09    5.47
   0   6   2  163.18    5.55
  -1  -6  -2   18.91    0.73
  -1  -6  -2   19.02    0.81
  -1  -6  -2   18.91    0.71
  -1  -6  -2   19.60    0.85
   1   6   2   18.60    0.82
   1   6   2   17.46    0.72
   1   6   2   18.08    0.75
  -2  -6  -2  103.32    3.38
  -2  -6  -2  103.15    3.47
  -2  -6  -2  100.88    3.43
   2   6   2  103.40    3.50
   2   6   2  101.44    3.45
   2   6   2  101.40    3.38
   2   6   2   98.77    3.37
  -3  -6  -2  115.50    3.75
  -3  -6  -2  114.94    3.82
  -3  -6  -2  115.07    3.74
   3   6   2  106.44    3.70
   3   6   2  112.80    3.85
   3   6   2  110.69    3.73
  -4  -6  -2  217.94    7.26
  -4  -6  -2  226.00    7.20
  -4  -6  -2  222.95    7.18
  -4  -6  -2  217.66    7.14
   4   6   2  216.32    7.27
   4   6   2  216.27    7.14
   4   6   2  220.65    7.18
   4   6   2  217.00    7.30
  -5  -6  -2   55.16    1.86
  -5  -6  -2   53.71    1.87
  -5  -6  -2   56.30    2.00
  -5  -6  -2   55.38    1.94
   5   6   2   53.61    1.96
   5   6   2   53.24    1.93
   5   6   2   55.50    2.05
  -6  -6  -2   69.63    2.31
  -6  -6  -2   66.78    2.30
  -6  -6  -2   66.73    2.39
  -6  -6  -2   68.35    2.44
   6   6   2   69.71    2.36
   6   6   2   66.62    2.48
  -7  -6  -2   59.03    2.03
  -7  -6  -2   56.44    2.00
  -7  -6  -2   58.71    2.14
  -7  -6  -2   61.45    2.17
   7   6   2   56.53    2.06
   7   6   2   58.03    2.09
   7   6   2   58.72    2.01
   7   6   2   59.52    2.24
  -8  -6  -2    0.78    0.21
  -8  -6  -2    0.31    0.38
  -8  -6  -2    0.30    0.25
  -8  -6  -2    0.48    0.38
   8   6   2    0.75    0.19
   8   6   2    0.01    0.29
   8   6   2    0.24    0.23
   8   6   2    0.41    0.40
  -9  -6  -2   40.75    1.62
  -9  -6  -2   38.08    1.63
  -9  -6  -2   39.93    1.51
   9   6   2   38.71    1.46
   9   6   2   39.72    1.75
   9   6   2   38.53    1.50
 -10  -6  -2   17.31    1.06
 -10  -6  -2   16.61    0.72
 -10  -6  -2   16.09    1.03
 -10  -6  -2   16.55    0.88
  10   6   2   16.80    0.80
  10   6   2   15.87    0.71
  10   6   2   17.99    1.22
  10   6   2   16.55    1.00
 -11  -6  -2   16.35    1.06
 -11  -6  -2   15.06    1.11
 -11  -6  -2   15.00    0.91
 -11  -6  -2   14.25    0.69
  11   6   2   15.62    1.08
  11   6   2   15.81    0.79
  11   6   2   17.70    1.28
  11   6   2   14.62    0.88
 -12  -6  -2    0.61    0.52
 -12  -6  -2    0.58    0.45
 -12  -6  -2    0.10    0.67
  12   6   2   -0.06    0.66
 -13  -6  -2   12.29    1.20
 -13  -6  -2    9.26    1.03
 -13  -6  -2    9.65    0.99
  13   6   2   10.43    1.13
  13   6   2   13.99    1.43
 -14  -6  -2    1.09    0.57
  14   6   2    1.62    0.80
  14   6   2    2.53    0.78
   9  -7  -2    0.66    0.68
   9  -7  -2   -0.49    0.56
  -9   7   2   -0.21    0.59
  -9   7   2    0.06    0.91
   8  -7  -2    2.88    0.72
   8  -7  -2    1.93    0.61
  -8   7   2    2.10    0.83
  -8   7   2    2.58    0.67
   7  -7  -2    3.79    0.69
   7  -7  -2    3.78    0.52
   7  -7  -2    2.75    0.57
  -7   7   2    1.98    0.97
  -7   7   2    2.56    0.78
   6  -7  -2   -0.02    0.42
   6  -7  -2   -0.13    0.52
   6  -7  -2    0.17    0.38
  -6   7   2    0.09    0.51
  -6   7   2    0.21    0.50
  -6   7   2    0.11    0.58
   5  -7  -2    2.40    0.53
   5  -7  -2    2.93    0.46
   5  -7  -2    3.14    0.47
   5  -7  -2    1.97    0.37
  -5   7   2    2.73    0.46
  -5   7   2    1.90    0.54
  -5   7   2    2.27    0.58
   4  -7  -2   11.91    0.72
   4  -7  -2   11.09    0.85
   4  -7  -2   11.99    0.77
  -4   7   2   11.77    0.54
  -4   7   2   11.93    0.81
  -4   7   2   12.86    0.94
  -4   7   2   12.05    0.92
   3  -7  -2   10.81    0.80
   3  -7  -2    9.79    0.70
   3  -7  -2   11.31    0.69
  -3   7   2   11.38    0.74
  -3   7   2   10.96    0.49
  -3   7   2   11.31    0.93
  -3   7   2   10.83    0.81
   2  -7  -2   32.20    1.35
   2  -7  -2   31.69    1.33
   2  -7  -2   32.71    1.27
  -2   7   2   33.51    1.35
  -2   7   2   32.27    1.38
  -2   7   2   32.30    1.13
  -2   7   2   32.18    1.35
   1  -7  -2   86.36    2.94
   1  -7  -2   87.58    3.02
   1  -7  -2   87.52    3.01
  -1   7   2   89.37    3.01
  -1   7   2   82.59    2.85
  -1   7   2   84.11    3.04
  -1   7   2   86.24    3.03
   0  -7  -2    0.74    0.16
   0  -7  -2    0.85    0.32
   0  -7  -2    0.55    0.29
   0  -7  -2    0.69    0.23
   0   7   2    0.22    0.23
   0   7   2   -0.05    0.26
   0   7   2    0.33    0.28
  -1  -7  -2   53.05    1.93
  -1  -7  -2   52.40    1.85
  -1  -7  -2   52.94    1.95
  -1  -7  -2   53.62    1.82
   1   7   2   53.08    1.95
   1   7   2   53.37    1.87
   1   7   2   52.18    1.84
   1   7   2   54.89    1.98
  -2  -7  -2  218.77    7.28
  -2  -7  -2  221.29    7.23
  -2  -7  -2  223.07    7.17
   2   7   2  212.89    7.18
   2   7   2  218.24    7.27
   2   7   2  221.30    7.31
   2   7   2  219.97    7.18
  -3  -7  -2   50.78    1.79
  -3  -7  -2   50.31    1.87
  -3  -7  -2   51.90    1.76
   3   7   2   50.55    1.85
   3   7   2   48.82    1.73
   3   7   2   51.14    1.91
   3   7   2   49.81    1.75
  -4  -7  -2   -0.04    0.22
  -4  -7  -2    0.30    0.32
  -4  -7  -2    0.26    0.23
   4   7   2    0.04    0.24
   4   7   2    0.31    0.31
   4   7   2    0.33    0.14
  -5  -7  -2   53.29    1.90
  -5  -7  -2   54.86    2.03
  -5  -7  -2   53.27    1.85
  -5  -7  -2   56.86    1.95
   5   7   2   55.59    1.97
   5   7   2   53.57    1.84
   5   7   2   54.23    1.91
   5   7   2   55.39    2.09
  -6  -7  -2   46.37    1.80
  -6  -7  -2   47.45    1.62
  -6  -7  -2   46.48    1.65
  -6  -7  -2   45.83    1.72
   6   7   2   46.15    1.71
   6   7   2   47.63    1.69
   6   7   2   45.98    1.85
  -7  -7  -2    0.41    0.21
  -7  -7  -2    0.28    0.38
  -7  -7  -2    0.49    0.20
  -7  -7  -2    0.36    0.34
   7   7   2    0.92    0.28
   7   7   2    1.52    0.45
   7   7   2    0.32    0.27
  -8  -7  -2   25.51    1.05
  -8  -7  -2   27.07    1.29
  -8  -7  -2   27.39    1.03
   8   7   2   26.67    1.14
   8   7   2   27.09    1.39
   8   7   2   27.45    1.11
  -9  -7  -2   27.02    1.25
  -9  -7  -2   25.18    1.06
  -9  -7  -2   25.73    1.37
  -9  -7  -2   26.27    1.01
   9   7   2   25.80    1.16
   9   7   2   25.84    1.43
   9   7   2   26.20    1.10
 -10  -7  -2   32.27    1.33
 -10  -7  -2   35.24    1.55
 -10  -7  -2   31.66    1.24
 -10  -7  -2   35.10    1.58
  10   7   2   32.12    1.46
  10   7   2   34.16    1.33
  10   7   2   33.63    1.70
 -11  -7  -2    4.02    0.56
 -11  -7  -2    4.16    0.63
 -11  -7  -2    4.29    0.63
 -11  -7  -2    4.44    0.72
  11   7   2    4.40    0.46
  11   7   2    4.89    0.81
  11   7   2    3.70    0.57
 -12  -7  -2   24.51    1.22
 -12  -7  -2   24.89    1.57
 -12  -7  -2   27.16    1.41
  12   7   2   28.06    1.56
  12   7   2   31.45    1.80
 -13  -7  -2    1.57    0.61
 -13  -7  -2   -0.69    0.71
 -13  -7  -2    0.47    0.45
  13   7   2   -0.45    0.75
  13   7   2    0.48    0.58
 -14  -7  -2    0.03    0.92
  14   7   2    1.07    0.82
  14   7   2    1.09    1.06
   8  -8  -2    1.39    0.68
   8  -8  -2    0.25    0.55
  -8   8   2    0.18    0.74
  -8   8   2    1.50    0.71
   7  -8  -2    0.76    0.62
   7  -8  -2   -0.60    0.47
  -7   8   2   -0.40    0.61
  -7   8   2    0.48    0.70
   6  -8  -2    8.31    0.86
   6  -8  -2    7.52    0.80
   6  -8  -2    7.86    0.80
  -6   8   2    6.97    0.78
  -6   8   2    5.74    0.79
   5  -8  -2    2.09    0.46
   5  -8  -2    1.41    0.38
   5  -8  -2    1.63    0.56
  -5   8   2    2.36    0.62
  -5   8   2    2.04    0.47
  -5   8   2    0.81    0.57
   4  -8  -2    0.35    0.37
   4  -8  -2    0.07    0.34
   4  -8  -2    0.47    0.48
  -4   8   2   -0.03    0.47
  -4   8   2    0.40    0.40
  -4   8   2    0.72    0.52
   3  -8  -2   15.15    0.87
   3  -8  -2   15.95    0.85
   3  -8  -2   16.09    0.98
  -3   8   2   15.72    1.04
  -3   8   2   15.08    0.92
   2  -8  -2   31.06    1.34
   2  -8  -2   30.66    1.29
   2  -8  -2   30.69    1.23
  -2   8   2   28.40    1.36
  -2   8   2   29.18    1.32
  -2   8   2   30.52    1.35
   1  -8  -2    0.56    0.27
   1  -8  -2    0.01    0.32
  -1   8   2   -0.06    0.30
  -1   8   2    0.33    0.33
  -1   8   2    0.22    0.15
   0  -8  -2   21.97    1.03
   0  -8  -2   19.96    0.79
   0  -8  -2   22.28    1.04
   0  -8  -2   21.41    0.91
   0   8   2   21.79    1.04
   0   8   2   21.44    0.78
   0   8   2   21.63    1.07
   0   8   2   21.93    0.96
  -1  -8  -2   25.97    0.94
  -1  -8  -2   25.74    1.14
  -1  -8  -2   25.63    1.11
  -1  -8  -2   24.02    1.00
   1   8   2   26.17    1.03
   1   8   2   25.30    1.15
   1   8   2   24.88    1.16
   1   8   2   25.23    1.00
  -2  -8  -2  119.03    4.12
  -2  -8  -2  122.96    4.08
  -2  -8  -2  119.51    3.97
   2   8   2  118.78    4.12
   2   8   2  120.12    4.01
   2   8   2  118.30    4.00
   2   8   2  120.61    4.15
  -3  -8  -2   35.77    1.29
  -3  -8  -2   35.55    1.38
  -3  -8  -2   34.41    1.45
   3   8   2   36.06    1.49
   3   8   2   35.09    1.31
   3   8   2   36.57    1.43
   3   8   2   35.28    1.27
  -4  -8  -2  126.78    4.27
  -4  -8  -2  126.00    4.38
  -4  -8  -2  128.12    4.30
   4   8   2  127.60    4.22
   4   8   2  131.23    4.45
   4   8   2  127.33    4.27
   4   8   2  128.82    4.36
  -5  -8  -2    9.11    0.74
  -5  -8  -2    9.20    0.58
  -5  -8  -2    9.21    0.58
   5   8   2    8.78    0.74
   5   8   2    9.47    0.43
   5   8   2    9.37    0.64
   5   8   2    8.72    0.54
  -6  -8  -2   17.54    0.76
  -6  -8  -2   15.41    0.98
  -6  -8  -2   15.62    0.66
  -6  -8  -2   16.65    0.83
   6   8   2   16.17    1.00
   6   8   2   17.77    0.78
   6   8   2   16.50    0.84
   6   8   2   16.52    0.65
  -7  -8  -2   36.43    1.30
  -7  -8  -2   38.58    2.06
  -7  -8  -2   36.11    1.47
  -7  -8  -2   35.62    1.35
   7   8   2   35.93    1.41
   7   8   2   35.03    1.28
   7   8   2   37.61    1.44
   7   8   2   36.66    1.64
  -8  -8  -2   79.79    2.83
  -8  -8  -2   75.85    2.60
  -8  -8  -2   76.35    2.77
  -8  -8  -2   73.99    2.62
   8   8   2   77.68    2.95
   8   8   2   76.50    2.71
   8   8   2   76.51    2.71
  -9  -8  -2   11.01    0.92
  -9  -8  -2   11.59    0.61
  -9  -8  -2   10.82    0.85
  -9  -8  -2   10.86    0.61
   9   8   2   12.16    0.72
   9   8   2   11.95    1.09
   9   8   2   10.03    0.77
 -10  -8  -2   -0.13    0.51
 -10  -8  -2   -0.09    0.50
 -10  -8  -2    0.08    0.28
 -10  -8  -2    0.22    0.27
  10   8   2    0.07    0.32
  10   8   2    0.25    0.39
  10   8   2    0.43    0.62
 -11  -8  -2   12.76    0.75
 -11  -8  -2   11.54    1.18
 -11  -8  -2   13.56    1.11
  11   8   2   11.28    0.95
  11   8   2   14.89    1.37
 -12  -8  -2    0.54    0.69
 -12  -8  -2    1.39    0.66
  12   8   2    1.01    0.78
  12   8   2    1.57    0.55
 -13  -8  -2    2.43    0.82
 -13  -8  -2    1.83    0.69
  13   8   2    3.08    0.89
  13   8   2    2.32    0.64
 -14  -8  -2   -0.60    0.77
  14   8   2   -0.52    1.32
  14   8   2   -0.15    0.72
   7  -9  -2    0.51    0.67
   7  -9  -2    0.86    0.54
  -7   9   2    1.56    0.75
  -7   9   2    2.05    0.74
   6  -9  -2    0.82    0.62
   6  -9  -2    0.51    0.47
   6  -9  -2    1.05    0.50
  -6   9   2    1.64    0.68
  -6   9   2    1.15    0.70
  -6   9   2    2.08    0.79
   5  -9  -2   -0.14    0.53
   5  -9  -2    0.57    0.44
   5  -9  -2    0.72    0.45
  -5   9   2    0.49    0.61
  -5   9   2    0.06    0.59
  -5   9   2    0.94    0.47
   4  -9  -2   14.25    0.94
   4  -9  -2   15.41    0.92
   4  -9  -2   15.91    1.22
  -4   9   2   15.30    1.19
  -4   9   2   13.76    1.11
  -4   9   2   14.60    0.97
   3  -9  -2    8.82    0.73
   3  -9  -2    9.44    0.84
   3  -9  -2    9.09    0.72
  -3   9   2    9.09    0.98
  -3   9   2   10.64    0.94
  -3   9   2    9.48    0.83
   2  -9  -2   -0.06    0.37
   2  -9  -2    0.24    0.43
  -2   9   2    0.26    0.46
  -2   9   2    0.80    0.49
  -2   9   2    0.06    0.41
   1  -9  -2    0.81    0.31
   1  -9  -2    0.54    0.39
   1  -9  -2    0.07    0.42
  -1   9   2    0.35    0.38
  -1   9   2    0.62    0.38
  -1   9   2    0.24    0.42
   0  -9  -2   33.29    1.46
   0  -9  -2   33.87    1.45
   0  -9  -2   33.19    1.32
   0   9   2   35.27    1.38
   0   9   2   32.21    1.15
   0   9   2   35.31    1.48
   0   9   2   34.00    1.52
  -1  -9  -2   44.81    1.54
  -1  -9  -2   44.59    1.79
  -1  -9  -2   44.30    1.64
  -1  -9  -2   43.27    1.85
   1   9   2   44.46    1.80
   1   9   2   44.87    1.80
   1   9   2   44.15    1.66
   1   9   2   45.35    1.64
  -2  -9  -2   20.27    1.00
  -2  -9  -2   20.63    1.08
  -2  -9  -2   19.08    0.87
  -2  -9  -2   19.88    0.80
   2   9   2   19.57    0.84
   2   9   2   19.48    0.86
   2   9   2   19.54    1.07
   2   9   2   21.64    1.05
  -3  -9  -2   53.85    2.11
  -3  -9  -2   53.52    2.01
  -3  -9  -2   52.67    2.14
   3   9   2   55.63    1.89
   3   9   2   56.18    2.08
   3   9   2   54.13    1.94
   3   9   2   54.35    2.11
  -4  -9  -2   54.73    2.44
  -4  -9  -2   53.65    1.90
  -4  -9  -2   53.10    1.97
   4   9   2   52.75    1.84
   4   9   2   53.00    1.92
   4   9   2   56.65    2.05
  -5  -9  -2   16.96    0.77
  -5  -9  -2   15.80    0.81
  -5  -9  -2   16.36    1.01
   5   9   2   15.10    0.63
   5   9   2   16.66    0.78
   5   9   2   15.04    0.88
   5   9   2   18.53    1.06
  -6  -9  -2    6.84    0.58
  -6  -9  -2    7.48    0.59
  -6  -9  -2    7.39    0.79
   6   9   2    7.26    0.36
   6   9   2    5.77    0.53
   6   9   2    7.92    0.65
   6   9   2    5.73    0.66
  -7  -9  -2   57.86    2.26
  -7  -9  -2   59.15    2.31
  -7  -9  -2   57.87    2.11
   7   9   2   58.59    1.99
   7   9   2   59.27    2.15
   7   9   2   59.65    2.41
   7   9   2   62.41    2.21
  -8  -9  -2   20.35    1.07
  -8  -9  -2   19.58    0.91
  -8  -9  -2   20.61    0.89
  -8  -9  -2   20.61    1.18
   8   9   2   20.30    0.79
   8   9   2   20.97    1.32
   8   9   2   19.92    0.98
   8   9   2   21.69    1.02
  -9  -9  -2    1.08    0.53
  -9  -9  -2    0.68    0.57
  -9  -9  -2    1.58    0.33
   9   9   2    0.26    0.57
   9   9   2    0.88    0.37
   9   9   2    1.48    0.39
 -10  -9  -2   11.92    1.14
 -10  -9  -2   13.42    1.07
 -10  -9  -2   13.51    0.74
  10   9   2   13.68    1.28
  10   9   2   15.43    0.85
  10   9   2   13.78    0.91
 -11  -9  -2    2.25    0.66
 -11  -9  -2    0.55    0.63
  11   9   2    0.84    0.70
  11   9   2    1.24    0.47
 -12  -9  -2    0.64    0.69
 -12  -9  -2    0.04    0.64
  12   9   2   -0.16    0.74
  12   9   2    0.35    0.49
 -13  -9  -2    4.18    0.80
 -13  -9  -2    5.43    0.88
  13   9   2    4.52    0.69
  13   9   2    5.34    1.01
 -14  -9  -2   14.54    1.44
 -14  -9  -2   18.08    1.40
  14   9   2   22.10    1.80
  14   9   2   17.68    1.29
   6 -10  -2    0.09    0.49
  -6  10   2    1.28    0.69
   5 -10  -2    2.73    0.68
   5 -10  -2    3.33    0.54
   5 -10  -2    3.16    0.56
  -5  10   2    3.58    0.75
  -5  10   2    2.41    0.73
  -5  10   2    1.79    0.52
   4 -10  -2   11.92    0.89
   4 -10  -2   11.80    1.07
  -4  10   2   11.85    1.22
  -4  10   2   12.53    0.96
  -4  10   2   12.57    1.14
   3 -10  -2    4.14    0.53
   3 -10  -2    4.19    0.51
   3 -10  -2    3.96    0.64
  -3  10   2    3.94    0.58
  -3  10   2    4.45    0.72
  -3  10   2    4.13    0.65
   2 -10  -2    0.72    0.36
   2 -10  -2    0.80    0.50
   2 -10  -2    0.33    0.42
  -2  10   2    0.36    0.53
  -2  10   2    0.04    0.44
  -2  10   2   -0.14    0.44
   1 -10  -2   25.45    1.18
   1 -10  -2   27.26    1.30
   1 -10  -2   25.61    1.29
  -1  10   2   27.68    1.35
  -1  10   2   28.82    1.45
  -1  10   2   29.24    1.30
   0 -10  -2   14.40    0.80
   0 -10  -2   14.26    0.95
   0 -10  -2   15.55    1.01
   0  10   2   13.73    0.97
   0  10   2   14.41    0.88
   0  10   2   15.99    1.06
  -1 -10  -2    1.49    0.47
  -1 -10  -2    1.80    0.35
  -1 -10  -2    1.36    0.45
   1  10   2    1.98    0.35
   1  10   2    1.43    0.48
   1  10   2    2.11    0.52
  -2 -10  -2   44.73    1.79
  -2 -10  -2   42.56    1.65
  -2 -10  -2   42.69    1.54
  -2 -10  -2   41.43    1.82
   2  10   2   46.41    1.66
   2  10   2   45.38    1.86
   2  10   2   43.69    1.64
   2  10   2   45.89    1.83
  -3 -10  -2    7.66    0.87
  -3 -10  -2    8.86    0.76
  -3 -10  -2    8.53    0.60
   3  10   2    8.89    0.50
   3  10   2    7.11    0.83
   3  10   2    8.61    0.60
   3  10   2    8.40    0.79
  -4 -10  -2   24.70    0.99
  -4 -10  -2   22.59    1.12
  -4 -10  -2   23.04    1.23
   4  10   2   26.78    1.21
   4  10   2   23.88    1.03
   4  10   2   23.09    0.89
   4  10   2   23.97    1.27
  -5 -10  -2   29.39    1.19
  -5 -10  -2   28.35    1.41
   5  10   2   31.58    1.49
   5  10   2   31.28    1.36
   5  10   2   29.35    1.20
  -6 -10  -2   40.75    1.58
  -6 -10  -2   40.13    1.77
  -6 -10  -2   38.30    1.71
   6  10   2   45.62    1.89
   6  10   2   42.15    1.59
  -7 -10  -2    2.28    0.40
  -7 -10  -2    2.22    0.43
  -7 -10  -2    2.45    0.58
   7  10   2    1.49    0.40
   7  10   2    2.11    0.59
  -8 -10  -2    0.26    0.34
  -8 -10  -2    0.23    0.42
  -8 -10  -2    0.95    0.58
   8  10   2   -0.27    0.33
   8  10   2    0.50    0.60
   8  10   2    0.52    0.58
  -9 -10  -2    6.93    0.62
  -9 -10  -2    8.32    0.83
  -9 -10  -2    8.20    0.82
   9  10   2   11.29    1.11
   9  10   2    8.64    0.73
 -10 -10  -2    7.57    0.83
 -10 -10  -2    7.85    0.81
  10  10   2    6.76    0.74
  10  10   2    6.80    0.93
 -11 -10  -2    0.05    0.67
 -11 -10  -2    0.48    0.58
  11  10   2    1.33    0.77
  11  10   2    0.00    0.48
 -12 -10  -2    0.98    0.65
 -12 -10  -2    1.18    0.70
  12  10   2    0.68    0.49
  12  10   2    0.85    0.81
 -13 -10  -2   18.33    1.52
 -13 -10  -2   21.84    1.49
  13  10   2   25.82    2.70
  13  10   2   21.19    1.28
   5 -11  -2    2.64    0.72
   5 -11  -2    1.57    0.50
  -5  11   2    2.43    0.79
  -5  11   2    2.21    0.69
   4 -11  -2    1.50    0.64
   4 -11  -2    2.38    0.49
  -4  11   2    0.34    0.62
  -4  11   2    0.76    0.72
  -4  11   2    1.61    0.51
   3 -11  -2    3.15    0.51
   3 -11  -2    2.87    0.66
   3 -11  -2    3.37    0.79
  -3  11   2    2.73    0.72
  -3  11   2    3.09    0.75
  -3  11   2    2.93    0.64
   2 -11  -2    6.75    0.81
   2 -11  -2    6.70    0.72
   2 -11  -2    6.56    0.73
  -2  11   2    6.92    0.83
  -2  11   2    8.86    0.90
  -2  11   2    7.96    0.93
   1 -11  -2    2.54    0.43
   1 -11  -2    2.77    0.55
   1 -11  -2    2.06    0.57
  -1  11   2    2.56    0.65
  -1  11   2    2.13    0.51
  -1  11   2    2.92    0.57
   0 -11  -2    6.41    0.70
   0 -11  -2    7.02    0.82
   0 -11  -2    6.60    0.66
   0  11   2    6.53    0.76
   0  11   2    6.83    0.70
   0  11   2    6.59    0.72
  -1 -11  -2    0.12    0.50
  -1 -11  -2    0.63    0.34
  -1 -11  -2    1.00    0.49
   1  11   2    0.88    0.35
   1  11   2    0.03    0.51
   1  11   2    0.44    0.49
  -2 -11  -2    4.07    0.63
  -2 -11  -2    4.03    0.60
   2  11   2    5.07    0.64
   2  11   2    5.31    0.52
   2  11   2    6.28    0.70
  -3 -11  -2   14.62    0.91
  -3 -11  -2   14.26    1.04
  -3 -11  -2   15.47    1.01
   3  11   2   16.32    1.07
   3  11   2   15.58    1.09
  -4 -11  -2   12.38    0.89
  -4 -11  -2   10.40    0.99
  -4 -11  -2   11.81    0.61
   4  11   2   10.96    1.01
   4  11   2   12.31    0.93
  -5 -11  -2   22.92    1.18
  -5 -11  -2   22.15    1.31
  -5 -11  -2   22.92    1.00
   5  11   2   24.87    1.26
   5  11   2   24.37    1.14
   5  11   2   23.90    1.37
  -6 -11  -2    9.26    0.78
  -6 -11  -2   10.93    1.00
  -6 -11  -2    9.15    0.76
   6  11   2   11.79    0.89
   6  11   2    9.86    0.70
   6  11   2   12.09    1.09
  -7 -11  -2    1.90    0.43
  -7 -11  -2    2.04    0.63
  -7 -11  -2    2.09    0.44
   7  11   2    1.60    0.39
   7  11   2    1.88    0.64
   7  11   2    2.98    0.51
  -8 -11  -2    3.29    0.46
  -8 -11  -2    2.68    0.49
  -8 -11  -2    3.29    0.93
   8  11   2    4.02    0.55
   8  11   2    3.41    0.45
  -9 -11  -2   32.37    1.50
  -9 -11  -2   32.55    1.71
  -9 -11  -2   34.06    1.40
   9  11   2   31.95    1.43
   9  11   2   35.92    1.52
   9  11   2   36.75    1.88
 -10 -11  -2    3.24    0.60
 -10 -11  -2    2.19    0.43
 -10 -11  -2    2.57    0.73
  10  11   2    1.72    0.49
  10  11   2    1.93    0.77
 -11 -11  -2    0.55    0.61
 -11 -11  -2    0.80    0.74
  11  11   2    1.04    0.79
  11  11   2    0.61    0.45
 -12 -11  -2   15.55    1.37
 -12 -11  -2   14.76    1.24
  12  11   2   19.74    1.98
  12  11   2   16.49    1.08
 -13 -11  -2    0.62    0.75
 -13 -11  -2   -0.20    0.68
  13  11   2    0.59    0.87
  13  11   2   -0.24    0.52
   4 -12  -2   -0.19    0.44
   4 -12  -2    0.26    0.78
  -4  12   2    0.85    0.86
   3 -12  -2    1.22    0.82
   3 -12  -2    2.83    0.50
  -3  12   2    2.37    1.06
  -3  12   2    1.05    0.53
   2 -12  -2    5.25    0.58
   2 -12  -2    5.37    0.65
   2 -12  -2    6.44    0.76
  -2  12   2    6.55    0.88
  -2  12   2    5.37    0.70
   1 -12  -2    0.64    0.56
   1 -12  -2    0.76    0.41
  -1  12   2    1.03    0.53
  -1  12   2   -0.40    0.60
   0 -12  -2    0.50    0.37
   0 -12  -2    0.60    0.56
   0 -12  -2    0.59    0.54
   0  12   2    0.41    0.59
   0  12   2    0.09    0.66
  -1 -12  -2    9.12    0.96
  -1 -12  -2    9.49    0.72
  -1 -12  -2    9.25    0.97
   1  12   2    8.71    0.86
   1  12   2    9.42    1.10
  -2 -12  -2    6.81    0.69
  -2 -12  -2    7.44    0.78
   2  12   2   10.67    1.18
   2  12   2    8.42    0.98
  -3 -12  -2    2.87    0.66
  -3 -12  -2    2.42    0.41
  -3 -12  -2    2.86    0.57
   3  12   2    2.72    0.62
   3  12   2    1.92    0.60
   3  12   2    2.07    0.40
  -4 -12  -2   30.23    1.79
  -4 -12  -2   30.85    1.46
  -4 -12  -2   28.82    1.28
   4  12   2   29.75    1.28
   4  12   2   31.13    1.68
   4  12   2   33.24    1.54
  -5 -12  -2    0.29    0.47
  -5 -12  -2    0.73    1.11
   5  12   2    0.71    0.51
   5  12   2    0.38    0.34
  -6 -12  -2    0.74    0.47
  -6 -12  -2    0.59    0.36
  -6 -12  -2   -0.06    0.62
   6  12   2    0.70    0.47
   6  12   2    0.21    0.56
   6  12   2   -0.25    0.32
  -7 -12  -2   12.50    0.93
  -7 -12  -2   12.37    0.81
  -7 -12  -2   11.72    1.13
   7  12   2   13.23    1.01
   7  12   2   14.68    1.25
   7  12   2   13.11    0.82
  -8 -12  -2   20.73    1.06
  -8 -12  -2   18.80    1.37
  -8 -12  -2   20.21    1.10
   8  12   2   20.42    1.04
   8  12   2   22.84    1.52
  -9 -12  -2    1.42    0.74
  -9 -12  -2    0.10    0.43
   9  12   2    0.82    0.68
   9  12   2    1.59    0.48
   9  12   2    0.24    0.41
 -10 -12  -2   -1.00    0.65
 -10 -12  -2   -0.08    0.51
  10  12   2    0.13    0.43
  10  12   2    0.24    0.72
 -11 -12  -2   10.31    1.22
 -11 -12  -2    9.61    1.00
  11  12   2   10.28    0.86
 -12 -12  -2    6.17    0.78
 -12 -12  -2    5.79    0.92
  12  12   2    7.30    0.80
  12  12   2   10.01    1.16
   2 -13  -2    0.26    0.62
  -2  13   2    2.24    0.78
  -2  13   2    0.30    0.55
   1 -13  -2    1.22    0.75
   1 -13  -2    1.33    0.47
   1 -13  -2    1.36    0.55
  -1  13   2    0.95    0.88
  -1  13   2    1.28    0.61
   0 -13  -2    2.82    0.64
   0 -13  -2    1.48    0.59
   0 -13  -2    1.40    0.43
   0  13   2    1.37    0.60
   0  13   2    1.71    0.70
  -1 -13  -2    0.06    0.54
  -1 -13  -2   -0.22    0.37
  -1 -13  -2    0.37    0.53
   1  13   2   -0.01    0.60
   1  13   2    0.47    0.55
  -2 -13  -2    2.08    0.60
  -2 -13  -2    1.90    0.64
  -2 -13  -2    2.06    0.43
   2  13   2    2.35    0.69
   2  13   2    1.84    0.62
  -3 -13  -2    1.39    0.65
  -3 -13  -2    2.41    0.44
  -3 -13  -2    2.39    0.60
   3  13   2    3.08    0.68
   3  13   2    2.87    0.68
  -4 -13  -2    1.39    0.42
  -4 -13  -2    1.91    0.69
  -4 -13  -2    0.98    0.56
   4  13   2    2.69    0.65
   4  13   2    1.62    0.64
   4  13   2    2.08    0.38
  -5 -13  -2    1.18    0.54
  -5 -13  -2    0.52    0.63
  -5 -13  -2    0.33    0.38
   5  13   2    0.37    0.35
   5  13   2    0.52    0.55
   5  13   2    0.06    0.61
  -6 -13  -2    8.74    0.92
  -6 -13  -2    9.56    0.97
   6  13   2    8.95    0.74
   6  13   2   12.19    1.07
   6  13   2   10.23    1.00
  -7 -13  -2    8.48    0.89
  -7 -13  -2    7.31    0.91
   7  13   2    9.20    0.74
   7  13   2    8.88    0.96
   7  13   2    8.42    0.96
  -8 -13  -2   10.04    0.85
  -8 -13  -2   12.64    0.93
  -8 -13  -2   11.23    1.31
   8  13   2   12.26    1.16
   8  13   2   11.94    0.90
   8  13   2   12.00    1.32
  -9 -13  -2    5.85    0.89
  -9 -13  -2    4.95    0.57
  -9 -13  -2    5.58    0.61
   9  13   2    6.03    0.91
   9  13   2    4.14    0.52
 -10 -13  -2    9.32    0.96
 -10 -13  -2   10.30    1.23
  10  13   2   10.06    0.86
  10  13   2   12.19    1.41
 -11 -13  -2    6.71    0.99
  11  13   2   12.64    1.42
  11  13   2   10.36    0.90
  -1 -14  -2    0.42    0.66
  -1 -14  -2    0.21    0.58
   1  14   2    1.06    0.71
  -2 -14  -2    2.94    0.69
   2  14   2    4.29    0.75
  -3 -14  -2    0.44    0.66
  -3 -14  -2    1.90    0.60
   3  14   2    1.78    0.69
   3  14   2    1.67    0.69
  -4 -14  -2    3.62    0.75
  -4 -14  -2    2.94    0.63
   4  14   2    3.22    0.73
   4  14   2    4.06    0.78
  -5 -14  -2   -0.31    0.53
  -5 -14  -2    0.73    0.71
   5  14   2   -0.37    0.57
   5  14   2    0.26    0.66
  -6 -14  -2   15.51    1.47
  -6 -14  -2   18.42    1.18
   6  14   2   18.96    1.30
   6  14   2   18.46    1.48
  -7 -14  -2    1.25    0.54
   7  14   2    1.29    0.61
  -8 -14  -2    2.08    0.81
  -8 -14  -2    2.44    0.57
   8  14   2    0.89    0.74
   8  14   2    2.67    0.65
  -9 -14  -2    2.10    0.85
   9  14   2    4.22    0.90
   6  14  -3   -0.43    0.52
   6  14  -3    1.47    1.26
  -6 -14   3    1.07    0.62
  -6 -14   3    0.68    0.71
  -6 -14   3    0.21    0.58
   5  14  -3    1.45    0.65
   5  14  -3    0.74    0.81
   5  14  -3    2.13    0.63
  -5 -14   3    1.87    0.66
  -5 -14   3    2.09    0.72
   4  14  -3    1.52    0.60
   4  14  -3    2.28    0.83
   4  14  -3    1.48    0.83
  -4 -14   3    1.32    0.68
  -4 -14   3    1.24    0.69
   3  14  -3    3.07    0.76
   3  14  -3    3.67    0.99
   3  14  -3    2.55    0.59
  -3 -14   3    2.83    0.67
  -3 -14   3    2.93    0.67
  -3 -14   3    3.87    0.76
   9  13  -3    1.46    0.89
   9  13  -3    2.56    0.62
  -9 -13   3    0.89    0.78
  -9 -13   3    1.58    0.86
   8  13  -3    5.86    0.70
   8  13  -3    8.04    1.09
  -8 -13   3    6.07    0.70
  -8 -13   3    5.72    0.88
   7  13  -3   -0.04    0.95
   7  13  -3   -0.29    0.51
  -7 -13   3    1.79    0.78
  -7 -13   3   -0.15    0.54
   6  13  -3    0.70    0.53
   6  13  -3    1.33    0.80
   6  13  -3    1.01    0.53
  -6 -13   3   -0.23    0.65
  -6 -13   3    0.38    0.56
   5  13  -3    2.75    0.84
   5  13  -3    2.92    0.65
   5  13  -3    1.51    0.53
  -5 -13   3    0.83    0.67
  -5 -13   3    1.33    0.53
  -5 -13   3    2.47    0.63
   4  13  -3    2.66    0.70
   4  13  -3    3.63    0.83
   4  13  -3    2.70    0.55
  -4 -13   3    1.82    0.64
  -4 -13   3    1.71    0.67
  -4 -13   3    2.06    0.53
   3  13  -3    2.23    0.53
   3  13  -3    2.07    0.78
   3  13  -3    2.17    0.70
  -3 -13   3    1.74    0.63
  -3 -13   3    2.79    0.56
  -3 -13   3    2.24    0.67
   2  13  -3    1.81    0.54
   2  13  -3   -0.12    0.67
   2  13  -3   -0.58    0.62
  -2 -13   3    0.15    0.64
  -2 -13   3    0.43    0.50
  -2 -13   3    0.88    0.56
   1  13  -3    4.13    0.99
   1  13  -3    3.01    0.78
  -1 -13   3    4.23    1.29
  -1 -13   3    3.01    0.58
  -1 -13   3    2.71    0.61
   0  13  -3    0.63    0.80
   0  13  -3    0.89    0.77
   0 -13   3    2.13    0.91
   0 -13   3    0.83    0.65
   0 -13   3    1.65    0.53
  -1  13  -3    1.97    0.81
  -1  13  -3    2.14    0.76
   1 -13   3    1.78    0.85
   1 -13   3    1.95    0.56
  10  12  -3    6.17    0.87
  10  12  -3    5.78    1.28
 -10 -12   3    5.34    0.90
 -10 -12   3    5.39    0.63
 -10 -12   3    7.94    0.85
   9  12  -3    5.42    0.69
   9  12  -3    6.74    1.03
  -9 -12   3    6.21    0.89
  -9 -12   3    4.14    0.62
  -9 -12   3    6.12    0.60
   8  12  -3    6.23    0.69
   8  12  -3    6.73    1.00
  -8 -12   3    4.59    0.82
  -8 -12   3    5.26    0.64
   7  12  -3    2.99    0.55
   7  12  -3    3.17    0.84
  -7 -12   3    3.29    0.59
  -7 -12   3    2.75    0.71
   6  12  -3    2.47    0.54
   6  12  -3    3.48    0.80
   6  12  -3    1.92    0.52
  -6 -12   3    1.48    0.68
  -6 -12   3    1.88    0.58
   5  12  -3    7.82    0.95
   5  12  -3    9.29    0.90
   5  12  -3    8.12    0.78
  -5 -12   3    9.67    0.96
  -5 -12   3    8.09    0.83
   4  12  -3    0.39    0.54
   4  12  -3    1.04    0.69
   4  12  -3    0.23    0.47
  -4 -12   3    0.10    0.55
  -4 -12   3    0.65    0.55
   3  12  -3    5.31    0.61
   3  12  -3    6.40    0.86
  -3 -12   3    5.00    0.69
  -3 -12   3    5.53    0.70
  -3 -12   3    5.55    0.66
   2  12  -3    4.06    0.76
   2  12  -3    3.92    0.55
   2  12  -3    3.73    0.78
  -2 -12   3    2.69    0.66
  -2 -12   3    4.44    0.58
  -2 -12   3    3.38    0.60
   1  12  -3    4.27    0.82
   1  12  -3    6.15    0.88
  -1 -12   3    4.36    0.70
  -1 -12   3    5.53    0.62
  -1 -12   3    4.95    0.70
   0  12  -3    2.52    0.75
   0  12  -3    1.80    0.75
   0 -12   3    1.35    0.50
   0 -12   3    1.45    0.63
   0 -12   3    2.20    0.65
  -1  12  -3    2.36    0.78
  -1  12  -3    3.05    0.80
   1 -12   3    2.20    0.67
   1 -12   3    5.05    0.61
  -2  12  -3   -0.04    0.68
   2 -12   3    0.85    0.93
   2 -12   3   -0.12    0.46
  -3  12  -3    2.51    0.87
  -3  12  -3    1.83    0.74
   3 -12   3    1.86    0.64
   3 -12   3    1.81    0.59
  11  11  -3   10.39    1.07
  11  11  -3   12.29    1.43
 -11 -11   3    9.85    1.03
 -11 -11   3    9.59    0.92
  10  11  -3   20.46    1.66
  10  11  -3   18.59    1.20
 -10 -11   3   17.73    1.11
 -10 -11   3   18.53    1.12
 -10 -11   3   15.05    1.42
   9  11  -3    4.78    0.91
   9  11  -3    4.06    0.64
  -9 -11   3    4.30    0.58
  -9 -11   3    3.92    0.76
   8  11  -3    0.39    0.51
   8  11  -3    0.05    0.66
  -8 -11   3   -0.33    0.43
  -8 -11   3    0.62    0.67
   7  11  -3    1.21    0.72
   7  11  -3    1.71    0.60
  -7 -11   3    1.58    0.66
  -7 -11   3    1.83    0.51
  -7 -11   3    0.96    0.38
   6  11  -3    9.77    1.12
   6  11  -3    9.52    0.82
   6  11  -3   10.29    0.89
  -6 -11   3   10.19    0.89
  -6 -11   3    6.99    1.21
  -6 -11   3    9.28    0.62
   5  11  -3    0.43    0.44
   5  11  -3    0.60    0.45
   5  11  -3    0.35    1.22
  -5 -11   3    0.19    0.46
  -5 -11   3    1.01    0.56
   4  11  -3    5.79    0.65
   4  11  -3    4.86    0.57
   4  11  -3    4.16    0.78
  -4 -11   3    3.61    0.57
  -4 -11   3    4.78    0.68
   3  11  -3    9.23    1.00
   3  11  -3    9.89    1.16
   3  11  -3   11.33    0.89
  -3 -11   3   10.22    0.85
  -3 -11   3   10.29    0.95
  -3 -11   3    9.80    0.94
   2  11  -3    1.63    0.58
   2  11  -3    2.01    0.69
   2  11  -3    1.58    0.46
  -2 -11   3    0.83    0.49
  -2 -11   3    1.90    0.57
  -2 -11   3    1.25    0.45
   1  11  -3    2.02    0.62
   1  11  -3    0.89    0.46
  -1 -11   3    1.64    0.48
  -1 -11   3    1.11    0.49
  -1 -11   3    2.21    0.68
   0  11  -3    8.64    0.96
   0  11  -3    8.73    0.94
   0 -11   3    9.06    0.81
   0 -11   3    7.77    0.69
   0 -11   3    7.97    0.79
  -1  11  -3    2.81    0.75
  -1  11  -3    2.75    0.72
   1 -11   3    3.43    0.56
   1 -11   3    2.88    0.64
   1 -11   3    1.86    0.47
  -2  11  -3    1.67    0.69
  -2  11  -3    1.48    0.74
   2 -11   3    1.33    0.52
   2 -11   3    1.76    0.62
  -3  11  -3    2.37    0.79
  -3  11  -3    1.57    0.68
   3 -11   3    2.22    0.56
   3 -11   3    2.54    0.62
  -4  11  -3    1.53    0.88
  -4  11  -3    1.70    0.68
   4 -11   3    1.54    0.55
   4 -11   3    3.10    1.09
  12  10  -3   10.53    1.26
 -12 -10   3    8.47    1.44
 -12 -10   3   10.13    1.11
 -12 -10   3    8.70    0.85
  11  10  -3    8.39    1.09
  11  10  -3    7.73    0.81
 -11 -10   3    9.35    0.94
 -11 -10   3    7.59    0.92
 -11 -10   3   10.27    0.87
  10  10  -3    5.54    0.70
  10  10  -3    6.18    0.97
 -10 -10   3    5.41    0.84
 -10 -10   3    6.18    0.64
 -10 -10   3    5.61    0.68
   9  10  -3   -0.07    0.67
   9  10  -3    0.88    0.50
  -9 -10   3    0.45    0.47
  -9 -10   3    0.89    0.63
  -9 -10   3    0.57    0.45
   8  10  -3    1.58    0.83
   8  10  -3    2.26    0.52
  -8 -10   3    2.35    0.48
  -8 -10   3    2.40    0.47
   7  10  -3    0.41    0.45
   7  10  -3    0.49    0.62
   7  10  -3    0.73    0.31
  -7 -10   3    0.60    0.37
  -7 -10   3    0.74    0.57
  -7 -10   3   -0.08    0.41
   6  10  -3    3.48    0.43
   6  10  -3    3.37    0.52
   6  10  -3    2.73    0.67
  -6 -10   3    2.04    0.57
  -6 -10   3    3.16    0.41
  -6 -10   3    3.08    0.49
   5  10  -3   19.41    1.02
   5  10  -3   15.81    0.97
   5  10  -3   20.60    1.34
  -5 -10   3   16.80    0.79
  -5 -10   3   18.82    1.02
  -5 -10   3   17.52    1.10
   4  10  -3   27.36    1.33
   4  10  -3   28.35    1.30
   4  10  -3   29.03    1.56
  -4 -10   3   28.95    1.31
  -4 -10   3   28.78    1.40
   3  10  -3    0.17    0.39
   3  10  -3    0.49    0.55
   3  10  -3    1.03    0.46
  -3 -10   3    1.09    0.45
  -3 -10   3    0.47    0.47
   2  10  -3   -0.19    0.53
   2  10  -3    0.56    0.40
   2  10  -3   -0.33    0.43
  -2 -10   3    0.68    0.45
  -2 -10   3    0.07    0.37
  -2 -10   3   -0.26    0.41
   1  10  -3   25.95    1.23
   1  10  -3   25.36    1.38
   1  10  -3   25.97    1.48
  -1 -10   3   22.93    1.19
  -1 -10   3   23.79    1.26
  -1 -10   3   25.61    1.23
   0  10  -3   17.56    1.02
   0  10  -3   18.43    1.24
   0  10  -3   17.73    1.27
   0 -10   3   15.99    0.97
   0 -10   3   17.23    1.00
   0 -10   3   17.43    1.11
  -1  10  -3    9.22    0.90
  -1  10  -3   10.45    1.11
   1 -10   3    8.42    0.83
   1 -10   3    9.00    0.97
   1 -10   3    8.79    0.74
  -2  10  -3    7.99    1.00
  -2  10  -3    8.19    0.81
  -2  10  -3   10.93    1.15
   2 -10   3   11.05    0.86
   2 -10   3    9.24    0.74
   2 -10   3    9.93    0.98
  -3  10  -3   16.55    1.12
  -3  10  -3   15.84    1.36
  -3  10  -3   14.21    1.28
   3 -10   3   16.64    1.06
   3 -10   3   16.96    1.11
  -4  10  -3    0.86    0.64
  -4  10  -3   -0.14    0.68
  -4  10  -3   -0.30    0.55
   4 -10   3    1.11    0.55
   4 -10   3    0.60    0.50
  -5  10  -3    0.84    0.66
  -5  10  -3    0.47    0.62
  -5  10  -3   -0.16    0.70
   5 -10   3    0.21    0.55
   5 -10   3    0.29    0.53
  -6  10  -3    1.24    0.82
  -6  10  -3    1.25    0.70
  -6  10  -3    0.98    0.75
   6 -10   3    1.52    0.63
   6 -10   3    0.70    0.61
   6 -10   3    1.15    0.58
  13   9  -3    1.55    0.68
 -13  -9   3    0.90    1.15
 -13  -9   3    0.15    0.74
  12   9  -3   12.75    1.40
  12   9  -3    9.57    0.77
  12   9  -3   10.60    1.11
 -12  -9   3    9.00    0.92
 -12  -9   3    8.47    0.84
 -12  -9   3   10.15    0.98
  11   9  -3    0.06    0.70
  11   9  -3    0.38    0.57
  11   9  -3    1.04    0.40
 -11  -9   3    0.18    0.61
 -11  -9   3    0.20    0.42
 -11  -9   3    0.42    0.66
  10   9  -3    2.99    0.46
  10   9  -3    3.29    0.60
  10   9  -3    2.32    0.87
 -10  -9   3    3.04    0.49
 -10  -9   3    2.47    0.71
   9   9  -3    2.88    0.74
   9   9  -3    2.23    0.53
  -9  -9   3    1.25    0.63
  -9  -9   3    1.87    0.44
  -9  -9   3    2.56    0.53
   8   9  -3   31.16    1.70
   8   9  -3   30.21    1.41
  -8  -9   3   29.67    1.33
  -8  -9   3   29.02    1.49
  -8  -9   3   29.94    1.32
   7   9  -3    4.16    0.53
   7   9  -3    4.49    0.72
   7   9  -3    3.28    0.35
  -7  -9   3    4.14    0.62
  -7  -9   3    3.47    0.46
  -7  -9   3    4.26    0.47
   6   9  -3   37.62    1.50
   6   9  -3   36.77    1.76
   6   9  -3   33.11    1.37
  -6  -9   3   33.87    1.37
  -6  -9   3   34.81    1.57
  -6  -9   3   36.23    1.46
   5   9  -3   69.53    2.69
   5   9  -3   61.15    2.40
   5   9  -3   69.99    2.47
  -5  -9   3   66.36    2.53
  -5  -9   3   66.28    2.42
  -5  -9   3   67.28    2.32
   4   9  -3   16.29    0.86
   4   9  -3   12.54    0.83
   4   9  -3   15.00    1.11
  -4  -9   3   14.83    0.93
  -4  -9   3   14.50    0.85
  -4  -9   3   13.75    0.65
   3   9  -3    0.68    0.37
   3   9  -3    0.80    0.36
   3   9  -3    0.72    0.49
  -3  -9   3    0.74    0.18
  -3  -9   3    0.74    0.37
  -3  -9   3    0.90    0.41
   2   9  -3   33.85    1.63
   2   9  -3   34.41    1.41
   2   9  -3   31.81    1.66
  -2  -9   3   34.58    1.43
  -2  -9   3   33.23    1.44
   1   9  -3   12.74    1.03
   1   9  -3   12.17    0.79
   1   9  -3   12.05    0.92
  -1  -9   3   12.15    0.84
  -1  -9   3   11.19    0.77
  -1  -9   3   10.68    1.00
   0   9  -3    1.06    0.52
   0   9  -3    1.45    0.25
   0   9  -3    2.01    0.53
   0   9  -3    1.02    0.39
   0  -9   3    1.45    0.45
   0  -9   3    1.02    0.38
   0  -9   3    1.41    0.40
  -1   9  -3   17.54    1.18
  -1   9  -3   16.57    1.16
  -1   9  -3   15.43    0.82
   1  -9   3   16.06    1.03
   1  -9   3   16.79    0.95
   1  -9   3   15.90    0.89
  -2   9  -3   18.68    1.24
  -2   9  -3   17.77    1.22
  -2   9  -3   16.41    0.97
   2  -9   3   16.86    1.08
   2  -9   3   17.34    0.91
   2  -9   3   17.69    1.00
  -3   9  -3   -0.08    0.57
  -3   9  -3    0.57    0.56
  -3   9  -3   -0.04    0.47
   3  -9   3    0.14    0.41
   3  -9   3   -0.24    0.48
   3  -9   3   -0.13    0.30
  -4   9  -3    1.90    0.59
  -4   9  -3    1.95    0.68
  -4   9  -3    2.84    0.68
   4  -9   3    2.56    0.68
   4  -9   3    2.33    0.55
  -5   9  -3    2.39    0.68
  -5   9  -3    1.67    0.65
  -5   9  -3    2.07    0.74
   5  -9   3    1.55    0.55
   5  -9   3    1.26    0.53
  -6   9  -3    5.90    0.92
  -6   9  -3    5.54    0.80
  -6   9  -3    7.30    0.91
   6  -9   3    6.46    0.80
   6  -9   3    5.54    0.71
   6  -9   3    5.76    0.69
  -7   9  -3    0.33    0.70
  -7   9  -3    0.63    0.77
  -7   9  -3    0.19    0.65
   7  -9   3   -0.33    0.56
   7  -9   3   -0.51    0.85
  13   8  -3   14.42    1.47
  13   8  -3    9.53    1.24
 -13  -8   3   11.39    1.23
 -13  -8   3    8.66    1.18
  12   8  -3    2.78    0.86
  12   8  -3    2.96    0.71
  12   8  -3    1.52    0.48
 -12  -8   3    2.61    0.75
 -12  -8   3    3.29    0.50
 -12  -8   3    2.39    0.73
  11   8  -3    2.40    0.43
  11   8  -3    2.92    1.04
  11   8  -3    2.32    0.62
 -11  -8   3    1.80    0.67
 -11  -8   3    2.75    0.70
 -11  -8   3    2.79    0.47
  10   8  -3   44.79    1.79
  10   8  -3   47.62    1.97
  10   8  -3   45.94    2.21
 -10  -8   3   47.62    2.03
 -10  -8   3   44.73    1.78
 -10  -8   3   44.80    1.94
   9   8  -3    9.26    0.86
   9   8  -3    8.38    0.68
   9   8  -3    9.05    1.09
  -9  -8   3    8.74    0.94
  -9  -8   3    8.12    0.72
  -9  -8   3    7.92    0.85
   8   8  -3    2.31    0.64
   8   8  -3    2.02    0.48
   8   8  -3    2.47    0.39
  -8  -8   3    2.72    0.47
  -8  -8   3    2.65    0.56
  -8  -8   3    3.10    0.43
   7   8  -3   40.87    1.63
   7   8  -3   41.84    1.87
   7   8  -3   37.23    1.42
   7   8  -3   38.46    1.56
  -7  -8   3   39.32    1.60
  -7  -8   3   40.38    1.62
  -7  -8   3   40.25    1.69
   6   8  -3   40.72    1.60
   6   8  -3   40.11    1.82
   6   8  -3   37.69    1.46
  -6  -8   3   39.86    1.51
  -6  -8   3   40.57    1.66
  -6  -8   3   39.76    1.59
   5   8  -3    0.94    0.34
   5   8  -3    1.64    0.48
   5   8  -3    1.06    0.27
  -5  -8   3    0.83    0.41
  -5  -8   3    1.13    0.33
  -5  -8   3    1.19    0.28
   4   8  -3    0.67    0.28
   4   8  -3    0.97    0.33
  -4  -8   3    0.41    0.31
  -4  -8   3    0.63    0.39
  -4  -8   3    0.39    0.22
   3   8  -3    8.22    0.62
   3   8  -3    7.06    0.81
   3   8  -3    7.25    0.60
  -3  -8   3    7.69    0.59
  -3  -8   3    7.30    0.65
  -3  -8   3    6.91    0.40
   2   8  -3   31.38    1.36
   2   8  -3   31.02    1.50
   2   8  -3   33.81    1.32
  -2  -8   3   32.80    1.33
  -2  -8   3   33.39    1.34
  -2  -8   3   32.09    1.11
   1   8  -3    0.30    0.22
   1   8  -3    0.26    0.35
   1   8  -3    0.49    0.31
   1   8  -3    0.53    0.48
  -1  -8   3    0.38    0.31
  -1  -8   3    0.81    0.63
  -1  -8   3    0.59    0.32
   0   8  -3   14.43    0.92
   0   8  -3   14.40    0.82
   0   8  -3   11.92    0.62
   0   8  -3   13.76    1.07
   0  -8   3   14.92    0.81
   0  -8   3   14.50    0.77
   0  -8   3   13.61    0.82
  -1   8  -3   44.30    1.86
  -1   8  -3   37.93    1.63
  -1   8  -3   46.85    1.91
  -1   8  -3   43.80    1.74
   1  -8   3   44.35    1.67
   1  -8   3   46.39    1.77
   1  -8   3   46.45    1.80
  -2   8  -3    6.51    0.69
  -2   8  -3    6.59    0.63
  -2   8  -3    6.92    0.83
   2  -8   3    6.93    0.63
   2  -8   3    7.29    0.56
   2  -8   3    7.34    0.70
  -3   8  -3    0.45    0.51
  -3   8  -3    0.86    0.42
  -3   8  -3    0.83    0.51
   3  -8   3    0.75    0.42
   3  -8   3    0.75    0.29
   3  -8   3    0.55    0.44
  -4   8  -3    5.09    0.71
  -4   8  -3    3.81    0.62
  -4   8  -3    4.49    0.67
   4  -8   3    5.11    0.57
   4  -8   3    5.06    0.59
  -5   8  -3   35.82    1.76
  -5   8  -3   35.98    1.75
   5  -8   3   35.53    1.60
   5  -8   3   35.09    1.58
  -6   8  -3    4.38    0.80
  -6   8  -3    4.36    0.81
   6  -8   3    4.58    0.62
   6  -8   3    4.61    0.80
   6  -8   3    5.00    0.66
  -7   8  -3   -0.01    0.69
  -7   8  -3   -0.15    0.59
  -7   8  -3   -0.23    0.70
   7  -8   3   -0.02    0.52
   7  -8   3    0.44    0.56
   7  -8   3    1.27    0.56
  -8   8  -3    1.02    0.66
  -8   8  -3   -0.43    1.19
  -8   8  -3   -0.33    0.74
   8  -8   3    0.35    0.58
   8  -8   3   -0.63    0.56
  13   7  -3   -0.39    0.64
  13   7  -3    0.24    0.71
 -13  -7   3    0.32    0.78
 -13  -7   3    0.03    0.66
  12   7  -3    7.69    0.70
  12   7  -3   11.20    1.27
  12   7  -3    7.21    0.85
 -12  -7   3   10.91    1.10
 -12  -7   3    7.85    0.80
 -12  -7   3    7.73    0.91
  11   7  -3    1.34    0.38
  11   7  -3    2.21    0.70
  11   7  -3    1.54    0.62
 -11  -7   3    2.07    0.66
 -11  -7   3    2.32    0.64
 -11  -7   3    2.67    0.46
  10   7  -3   14.52    1.06
  10   7  -3   12.17    1.18
  10   7  -3   14.40    0.82
 -10  -7   3   13.22    1.02
 -10  -7   3   13.81    1.07
 -10  -7   3   13.51    0.84
   9   7  -3    6.17    0.60
   9   7  -3    5.84    0.77
   9   7  -3    5.43    0.62
  -9  -7   3    6.17    0.67
  -9  -7   3    5.47    0.61
  -9  -7   3    6.41    0.65
   8   7  -3   85.48    3.08
   8   7  -3   82.25    3.01
   8   7  -3   86.61    3.30
  -8  -7   3   84.69    3.04
  -8  -7   3   87.31    3.12
  -8  -7   3   87.03    3.01
   7   7  -3   11.54    0.53
   7   7  -3   13.21    0.81
   7   7  -3   13.24    0.72
  -7  -7   3   12.42    0.86
  -7  -7   3   12.99    0.78
  -7  -7   3   12.60    0.73
   6   7  -3   55.19    2.02
   6   7  -3   55.38    1.98
   6   7  -3   49.05    1.87
   6   7  -3   54.90    2.20
  -6  -7   3   54.30    2.09
  -6  -7   3   58.01    1.98
  -6  -7   3   52.94    1.96
   5   7  -3    2.82    0.28
   5   7  -3    3.14    0.50
   5   7  -3    2.73    0.38
   5   7  -3    2.46    0.33
  -5  -7   3    3.03    0.35
  -5  -7   3    2.70    0.40
  -5  -7   3    2.21    0.31
   4   7  -3   57.28    2.06
   4   7  -3   61.83    2.25
   4   7  -3   50.93    2.06
  -4  -7   3   57.75    2.09
  -4  -7   3   55.21    2.03
  -4  -7   3   58.49    2.04
   3   7  -3  194.43    6.62
   3   7  -3  186.07    6.46
   3   7  -3  199.59    6.48
  -3  -7   3  193.56    6.37
  -3  -7   3  200.01    6.49
  -3  -7   3  194.89    6.46
   2   7  -3    2.92    0.36
   2   7  -3    2.73    0.34
   2   7  -3    3.08    0.47
  -2  -7   3    3.59    0.38
  -2  -7   3    3.90    0.26
   1   7  -3   16.97    0.98
   1   7  -3   17.67    0.82
   1   7  -3   16.72    0.86
  -1  -7   3   17.05    0.81
  -1  -7   3   16.62    0.80
   0   7  -3   59.33    2.21
   0   7  -3   57.31    2.04
   0   7  -3   49.43    1.93
   0   7  -3   56.38    2.11
   0  -7   3   59.66    2.05
   0  -7   3   56.63    2.04
   0  -7   3   56.15    2.02
  -1   7  -3   11.04    0.78
  -1   7  -3    8.94    0.57
  -1   7  -3   10.05    0.67
  -1   7  -3    9.97    0.81
   1  -7   3   11.99    0.71
   1  -7   3   11.33    0.69
   1  -7   3    9.11    0.59
  -2   7  -3    1.39    0.45
  -2   7  -3    0.75    0.30
   2  -7   3    0.74    0.35
   2  -7   3    0.85    0.28
  -3   7  -3   16.06    0.91
  -3   7  -3   14.72    1.00
  -3   7  -3   15.03    1.03
   3  -7   3   15.36    0.90
   3  -7   3   15.20    0.72
   3  -7   3   16.33    0.92
  -4   7  -3    3.86    0.56
  -4   7  -3    2.87    0.58
  -4   7  -3    4.09    0.61
   4  -7   3    4.29    0.40
   4  -7   3    4.10    0.52
   4  -7   3    3.59    0.49
  -5   7  -3    0.11    0.52
  -5   7  -3    0.56    0.52
  -5   7  -3    0.16    0.51
   5  -7   3   -0.05    0.40
   5  -7   3    0.50    0.42
  -6   7  -3    7.69    0.82
  -6   7  -3    9.85    1.07
  -6   7  -3    6.16    0.82
   6  -7   3    7.93    0.95
   6  -7   3    9.39    0.86
   6  -7   3    7.88    0.72
  -7   7  -3    3.57    0.71
  -7   7  -3    2.57    0.73
   7  -7   3    4.03    0.66
   7  -7   3    4.63    0.68
   7  -7   3    3.81    0.62
  -8   7  -3    0.47    0.62
  -8   7  -3    1.91    0.73
  -8   7  -3    0.89    0.75
   8  -7   3    0.99    0.56
   8  -7   3    0.35    0.58
   8  -7   3    1.46    0.60
  -9   7  -3   -0.60    0.87
   9  -7   3    0.14    0.72
   9  -7   3    0.13    0.58
   9  -7   3   -0.15    0.58
  14   6  -3   10.32    1.20
  14   6  -3    8.75    1.07
 -14  -6   3    5.73    0.99
  13   6  -3    1.88    0.77
  13   6  -3    1.61    0.75
 -13  -6   3    1.10    0.79
 -13  -6   3    0.80    0.65
  12   6  -3    6.60    0.67
  12   6  -3    8.11    0.99
  12   6  -3    5.97    0.84
 -12  -6   3    6.09    0.83
 -12  -6   3    5.09    0.83
  11   6  -3   49.98    2.20
  11   6  -3   41.82    1.75
 -11  -6   3   44.15    1.72
 -11  -6   3   45.76    1.96
  10   6  -3    0.63    0.58
  10   6  -3    0.32    0.49
  10   6  -3   -0.07    0.31
 -10  -6   3    0.00    0.53
 -10  -6   3   -0.25    0.48
 -10  -6   3    0.38    0.29
   9   6  -3   49.35    2.18
   9   6  -3   48.56    1.91
   9   6  -3   50.43    2.03
  -9  -6   3   51.75    1.79
  -9  -6   3   50.00    1.99
  -9  -6   3   50.52    2.00
   8   6  -3   92.38    3.18
   8   6  -3   90.25    3.26
   8   6  -3   90.06    3.43
  -8  -6   3   91.38    3.23
  -8  -6   3   92.39    3.07
  -8  -6   3   92.50    3.27
   7   6  -3    9.25    0.84
   7   6  -3    9.68    0.61
   7   6  -3    8.74    0.42
   7   6  -3    9.07    0.71
  -7  -6   3    9.79    0.43
  -7  -6   3    9.09    0.66
  -7  -6   3   10.24    0.74
  -7  -6   3   10.30    0.61
   6   6  -3    5.89    0.47
   6   6  -3    4.37    0.54
   6   6  -3    4.56    0.30
   6   6  -3    3.30    0.40
  -6  -6   3    5.25    0.48
  -6  -6   3    5.66    0.58
  -6  -6   3    5.16    0.48
   5   6  -3   85.05    3.13
   5   6  -3   79.85    2.88
   5   6  -3   88.72    2.99
   5   6  -3   86.65    2.96
  -5  -6   3   88.26    3.01
  -5  -6   3   89.51    2.96
  -5  -6   3   85.47    2.94
   4   6  -3   85.04    3.06
   4   6  -3   89.40    3.26
   4   6  -3   91.35    3.10
   4   6  -3   92.98    3.13
  -4  -6   3   90.34    3.12
  -4  -6   3   96.03    3.11
  -4  -6   3   92.51    3.15
   3   6  -3    2.11    0.37
   3   6  -3    2.33    0.26
   3   6  -3    1.84    0.27
  -3  -6   3    2.02    0.21
  -3  -6   3    1.43    0.29
  -3  -6   3    1.71    0.26
   2   6  -3    0.61    0.23
   2   6  -3    0.85    0.32
  -2  -6   3    0.20    0.20
  -2  -6   3    0.57    0.25
  -2  -6   3    0.48    0.13
   1   6  -3   20.00    0.86
   1   6  -3   18.56    0.71
   1   6  -3   21.25    0.88
   1   6  -3   20.34    0.98
  -1  -6   3   21.05    0.70
  -1  -6   3   19.57    0.85
  -1  -6   3   20.43    0.85
   0   6  -3    2.56    0.34
   0   6  -3    2.73    0.27
   0   6  -3    2.20    0.29
   0   6  -3    3.05    0.40
   0  -6   3    2.44    0.29
   0  -6   3    2.68    0.32
   0  -6   3    2.58    0.32
  -1   6  -3   -0.11    0.27
  -1   6  -3    0.43    0.26
  -1   6  -3    0.14    0.19
  -1   6  -3   -0.01    0.30
   1  -6   3   -0.14    0.26
   1  -6   3    0.04    0.24
   1  -6   3    0.55    0.27
  -2   6  -3   15.67    0.88
  -2   6  -3   16.96    0.95
  -2   6  -3   14.52    0.77
   2  -6   3   16.62    0.81
   2  -6   3   15.70    0.71
   2  -6   3   16.95    0.82
  -3   6  -3   28.01    1.25
  -3   6  -3   29.93    1.37
   3  -6   3   29.16    1.24
   3  -6   3   30.63    1.25
   3  -6   3   28.80    1.10
  -4   6  -3    0.68    0.40
  -4   6  -3    1.18    0.42
  -4   6  -3    1.39    0.45
   4  -6   3    0.96    0.22
   4  -6   3    0.90    0.42
  -5   6  -3   24.62    1.30
  -5   6  -3   22.97    1.29
  -5   6  -3   24.98    1.32
   5  -6   3   24.66    1.17
   5  -6   3   24.27    1.15
  -6   6  -3    0.14    0.52
  -6   6  -3    1.08    0.57
  -6   6  -3   -0.30    0.49
   6  -6   3    0.10    0.41
   6  -6   3    0.13    0.47
   6  -6   3    0.59    0.46
  -7   6  -3   29.67    1.66
  -7   6  -3   31.07    1.58
  -7   6  -3   29.49    1.57
   7  -6   3   32.24    1.49
   7  -6   3   28.61    1.52
   7  -6   3   29.31    1.42
  -8   6  -3    2.36    0.68
  -8   6  -3    1.85    0.64
  -8   6  -3    1.81    0.76
   8  -6   3    3.20    0.65
   8  -6   3    2.09    0.94
   8  -6   3    2.77    0.63
  -9   6  -3    0.73    0.68
  -9   6  -3    0.03    0.75
   9  -6   3   -0.72    0.58
   9  -6   3    0.61    0.59
   9  -6   3    0.94    0.56
 -10   6  -3    0.00    0.85
  10  -6   3    0.63    0.60
  10  -6   3   -0.64    0.61
  10  -6   3   -0.11    0.60
  14   5  -3    0.16    0.83
 -14  -5   3   -0.41    0.84
  13   5  -3   10.48    1.02
  13   5  -3    9.62    1.01
 -13  -5   3    7.80    0.83
 -13  -5   3    7.82    1.01
 -13  -5   3    6.80    0.74
  12   5  -3   12.86    1.18
  12   5  -3    9.33    0.75
  12   5  -3    8.30    0.95
 -12  -5   3   11.02    1.01
 -12  -5   3    9.85    0.83
 -12  -5   3   10.19    0.98
  11   5  -3    0.32    0.57
  11   5  -3    0.32    0.35
  11   5  -3   -0.29    0.54
 -11  -5   3    0.77    0.38
 -11  -5   3    0.08    0.50
 -11  -5   3    0.12    0.62
  10   5  -3   29.48    1.32
  10   5  -3   32.40    1.55
  10   5  -3   33.06    1.64
 -10  -5   3   31.65    1.48
 -10  -5   3   32.15    1.32
 -10  -5   3   31.26    1.51
   9   5  -3   24.61    1.06
   9   5  -3   21.53    1.32
   9   5  -3   22.04    1.22
  -9  -5   3   25.42    1.26
  -9  -5   3   25.34    1.02
  -9  -5   3   23.90    1.20
   8   5  -3    4.45    0.59
   8   5  -3    4.15    0.53
   8   5  -3    3.82    0.40
  -8  -5   3    3.75    0.78
  -8  -5   3    4.61    0.51
  -8  -5   3    4.16    0.49
   7   5  -3   14.89    0.84
   7   5  -3   13.43    0.72
   7   5  -3   14.34    0.93
  -7  -5   3   15.62    0.81
  -7  -5   3   15.05    0.83
  -7  -5   3   15.53    0.64
   6   5  -3  192.29    6.19
   6   5  -3  179.53    6.34
   6   5  -3  185.06    6.23
   6   5  -3  182.38    6.10
  -6  -5   3  188.74    6.24
  -6  -5   3  185.35    6.20
  -6  -5   3  194.00    6.10
   5   5  -3    3.05    0.34
   5   5  -3    5.03    0.39
   5   5  -3    3.31    0.42
   5   5  -3    3.24    0.23
  -5  -5   3    3.43    0.37
  -5  -5   3    3.62    0.20
  -5  -5   3    3.46    0.38
   4   5  -3   30.15    1.17
   4   5  -3   28.18    1.07
   4   5  -3   27.67    1.26
   4   5  -3   31.05    1.14
  -4  -5   3   30.61    1.11
  -4  -5   3   31.45    1.18
  -4  -5   3   31.55    1.14
   3   5  -3   30.67    1.16
   3   5  -3   29.10    1.26
   3   5  -3   29.33    1.10
   3   5  -3   29.82    1.15
  -3  -5   3   33.08    1.15
  -3  -5   3   32.27    1.19
  -3  -5   3   30.23    1.09
   2   5  -3   33.24    1.20
   2   5  -3   32.46    1.32
   2   5  -3   34.18    1.23
  -2  -5   3   31.91    1.14
  -2  -5   3   33.80    1.22
  -2  -5   3   31.72    1.31
   1   5  -3  102.22    3.35
   1   5  -3   99.71    3.44
   1   5  -3   94.17    3.24
   1   5  -3  100.35    3.35
  -1  -5   3  100.85    3.24
  -1  -5   3   87.50    3.26
  -1  -5   3  105.68    3.34
  -1  -5   3  104.53    3.35
   0   5  -3    4.52    0.40
   0   5  -3    4.70    0.29
   0   5  -3    4.95    0.48
   0   5  -3    4.82    0.40
   0  -5   3    5.05    0.37
   0  -5   3    5.03    0.38
  -1   5  -3   56.43    2.02
  -1   5  -3   51.71    1.94
  -1   5  -3   56.15    2.08
  -1   5  -3   55.66    1.98
   1  -5   3   56.67    1.98
   1  -5   3   57.12    1.94
   1  -5   3   59.15    1.99
  -2   5  -3   35.59    1.40
  -2   5  -3   35.57    1.45
  -2   5  -3   35.75    1.35
  -2   5  -3   34.59    1.33
   2  -5   3   34.64    1.26
   2  -5   3   35.01    1.34
   2  -5   3   35.63    1.36
  -3   5  -3    1.93    0.34
  -3   5  -3    3.23    0.44
  -3   5  -3    2.31    0.36
   3  -5   3    2.25    0.34
   3  -5   3    2.00    0.23
   3  -5   3    1.85    0.33
  -4   5  -3    0.89    0.41
  -4   5  -3    0.41    0.35
  -4   5  -3    0.79    0.36
   4  -5   3    1.28    0.34
   4  -5   3    1.54    0.21
   4  -5   3    1.50    0.36
  -5   5  -3   32.42    1.50
  -5   5  -3   31.25    1.47
  -5   5  -3   32.60    1.51
   5  -5   3   34.89    1.37
   5  -5   3   34.39    1.77
  -6   5  -3    8.94    0.93
  -6   5  -3   11.20    0.60
  -6   5  -3   10.62    0.88
  -6   5  -3    9.50    0.93
   6  -5   3   11.09    0.86
   6  -5   3   10.16    0.94
   6  -5   3   10.44    0.78
  -7   5  -3    0.32    0.51
  -7   5  -3    1.08    0.59
  -7   5  -3    0.49    0.50
   7  -5   3    0.19    0.43
   7  -5   3    0.87    0.50
   7  -5   3    0.28    0.47
  -8   5  -3    3.66    0.67
  -8   5  -3    4.26    0.79
   8  -5   3    2.60    0.62
   8  -5   3    3.13    0.63
   8  -5   3    2.81    0.55
  -9   5  -3    0.82    0.61
  -9   5  -3   -0.74    0.68
   9  -5   3    0.26    0.59
   9  -5   3    1.19    0.60
   9  -5   3    0.31    0.52
 -10   5  -3    1.56    0.84
 -10   5  -3    1.44    0.65
  10  -5   3    1.29    0.68
  10  -5   3    1.76    0.65
  10  -5   3    2.11    0.60
 -11   5  -3    0.53    0.86
 -11   5  -3   -0.75    0.66
  11  -5   3   -1.01    0.59
  11  -5   3   -0.35    0.57
  11  -5   3    0.28    0.69
  14   4  -3   18.47    1.68
 -14  -4   3   15.88    1.55
 -14  -4   3   17.27    1.26
  13   4  -3    3.04    0.84
 -13  -4   3    2.83    0.61
 -13  -4   3    2.47    0.83
 -13  -4   3    4.00    0.83
  12   4  -3    0.22    0.66
  12   4  -3    0.25    0.36
  12   4  -3    0.33    0.59
 -12  -4   3    0.88    0.50
 -12  -4   3   -0.56    0.51
 -12  -4   3   -0.20    0.68
  11   4  -3   25.22    1.40
  11   4  -3   22.93    1.44
  11   4  -3   22.17    1.10
 -11  -4   3   23.21    1.23
 -11  -4   3   22.66    1.19
 -11  -4   3   22.68    1.38
  10   4  -3   19.39    1.08
  10   4  -3   23.05    1.78
  10   4  -3   21.74    1.26
 -10  -4   3   19.48    1.11
 -10  -4   3   21.75    1.06
 -10  -4   3   19.60    1.19
   9   4  -3   25.17    1.34
   9   4  -3   24.55    1.10
   9   4  -3   24.24    1.28
  -9  -4   3   26.09    1.27
  -9  -4   3   25.79    1.12
  -9  -4   3   26.09    1.21
   8   4  -3    1.82    0.50
   8   4  -3    1.44    0.31
   8   4  -3    1.19    0.43
  -8  -4   3    1.58    0.39
  -8  -4   3    1.57    0.30
  -8  -4   3    1.71    0.43
   7   4  -3   75.06    2.90
   7   4  -3   78.71    2.77
   7   4  -3   80.55    2.84
  -7  -4   3   82.37    2.82
  -7  -4   3   80.25    2.82
  -7  -4   3   82.93    2.72
   6   4  -3   62.17    2.42
   6   4  -3   64.95    2.34
   6   4  -3   68.71    2.30
  -6  -4   3   64.62    2.34
  -6  -4   3   67.39    2.23
  -6  -4   3   67.18    2.33
   5   4  -3    2.91    0.37
   5   4  -3    1.47    0.13
   5   4  -3    1.60    0.27
   5   4  -3    1.15    0.22
  -5  -4   3    1.27    0.27
  -5  -4   3    1.43    0.16
  -5  -4   3    1.16    0.24
   4   4  -3    1.13    0.28
   4   4  -3    1.09    0.20
  -4  -4   3    1.38    0.21
  -4  -4   3    1.48    0.14
  -4  -4   3    1.08    0.23
   3   4  -3   77.18    2.62
   3   4  -3   77.28    2.75
   3   4  -3   79.61    2.68
   3   4  -3   80.29    2.67
  -3  -4   3   79.01    2.69
  -3  -4   3   79.87    2.66
  -3  -4   3   79.30    2.64
   2   4  -3  299.73   10.02
   2   4  -3  311.61   10.05
   2   4  -3  317.80   10.05
   2   4  -3  294.31   10.12
  -2  -4   3  304.02   10.00
  -2  -4   3  316.26   10.04
  -2  -4   3  314.70   10.06
   1   4  -3   18.42    0.69
   1   4  -3   17.42    0.59
   1   4  -3   16.92    0.77
   1   4  -3   17.07    0.70
  -1  -4   3   17.18    0.69
  -1  -4   3   16.35    0.59
  -1  -4   3   17.88    0.62
  -1  -4   3   18.46    0.70
   0   4  -3   13.83    0.59
   0   4  -3   14.53    0.60
   0   4  -3   12.88    0.52
   0  -4   3   13.80    0.45
   0  -4   3   13.62    0.56
   0  -4   3   12.48    0.46
   0  -4   3   13.88    0.58
  -1   4  -3   60.53    2.22
  -1   4  -3   64.12    2.17
  -1   4  -3   58.95    2.11
   1  -4   3   61.05    2.10
   1  -4   3   64.01    2.15
   1  -4   3   64.10    2.13
  -2   4  -3    1.43    0.26
  -2   4  -3    1.05    0.23
  -2   4  -3    1.33    0.23
  -2   4  -3    1.04    0.29
   2  -4   3    0.90    0.22
   2  -4   3    1.20    0.16
   2  -4   3    0.83    0.22
  -3   4  -3    2.99    0.34
  -3   4  -3    2.61    0.32
  -3   4  -3    2.71    0.37
   3  -4   3    3.01    0.25
   3  -4   3    2.60    0.31
   3  -4   3    3.10    0.32
  -4   4  -3   35.43    1.47
  -4   4  -3   35.33    1.21
  -4   4  -3   35.30    1.43
  -4   4  -3   35.72    1.42
   4  -4   3   35.59    1.37
   4  -4   3   34.94    1.24
   4  -4   3   36.19    1.41
  -5   4  -3   12.77    0.56
  -5   4  -3   11.58    0.84
  -5   4  -3   12.83    0.83
  -5   4  -3   12.89    0.81
   5  -4   3   12.18    0.73
   5  -4   3   12.98    0.78
  -6   4  -3    0.74    0.24
  -6   4  -3    0.76    0.45
  -6   4  -3    0.79    0.46
   6  -4   3    0.82    0.35
   6  -4   3    0.89    0.40
   6  -4   3    0.76    0.43
  -7   4  -3   23.56    1.29
  -7   4  -3   21.18    1.21
  -7   4  -3   24.65    1.01
  -7   4  -3   22.90    1.32
   7  -4   3   24.32    1.22
   7  -4   3   24.14    1.32
  -8   4  -3    2.80    0.59
  -8   4  -3    4.05    0.44
  -8   4  -3    3.04    0.68
   8  -4   3    4.24    0.62
   8  -4   3    4.09    0.55
   8  -4   3    2.96    0.60
  -9   4  -3    9.88    1.05
   9  -4   3   10.04    0.91
   9  -4   3    7.38    1.01
   9  -4   3    8.56    1.02
 -10   4  -3   -0.09    0.76
 -10   4  -3    0.73    0.59
  10  -4   3    0.93    0.72
  10  -4   3    0.58    0.63
  10  -4   3   -0.88    0.47
 -11   4  -3   -0.02    0.63
 -11   4  -3   -0.73    0.81
  11  -4   3    1.38    0.53
  11  -4   3    0.39    0.72
  11  -4   3    1.13    0.64
  14   3  -3    3.97    0.96
 -14  -3   3    1.39    0.85
  13   3  -3    0.80    0.48
  13   3  -3    0.70    0.77
 -13  -3   3    1.45    0.65
 -13  -3   3    0.18    0.80
  12   3  -3    6.64    0.77
  12   3  -3    4.42    0.53
  12   3  -3    4.45    0.82
 -12  -3   3    4.36    0.61
 -12  -3   3    4.14    0.67
 -12  -3   3    5.51    0.82
  11   3  -3   18.19    1.15
  11   3  -3   14.35    0.91
  11   3  -3   17.16    1.28
 -11  -3   3   16.66    1.21
 -11  -3   3   15.28    1.05
 -11  -3   3   16.92    1.02
  10   3  -3   45.57    1.90
  10   3  -3   44.20    1.95
  10   3  -3   44.38    1.83
 -10  -3   3   43.67    1.79
 -10  -3   3   45.03    1.89
 -10  -3   3   42.30    1.80
   9   3  -3    4.31    0.44
   9   3  -3    2.78    0.52
   9   3  -3    4.60    0.60
  -9  -3   3    4.67    0.59
  -9  -3   3    5.85    0.66
  -9  -3   3    4.33    0.47
   8   3  -3   46.12    1.73
   8   3  -3   45.20    1.85
   8   3  -3   42.06    1.83
  -8  -3   3   48.65    1.78
  -8  -3   3   47.64    1.82
  -8  -3   3   48.22    1.73
   7   3  -3    6.15    0.60
   7   3  -3    5.51    0.60
   7   3  -3    7.03    0.49
  -7  -3   3    5.47    0.47
  -7  -3   3    6.77    0.58
  -7  -3   3    5.65    0.51
   6   3  -3   14.25    0.75
   6   3  -3   15.96    0.69
  -6  -3   3   15.27    0.65
  -6  -3   3   14.33    0.73
  -6  -3   3   14.64    0.72
   5   3  -3    2.72    0.33
   5   3  -3    3.19    0.32
   5   3  -3    2.81    0.31
  -5  -3   3    3.51    0.28
  -5  -3   3    3.23    0.37
  -5  -3   3    2.92    0.35
   4   3  -3  337.89   10.94
   4   3  -3  350.12   10.92
   4   3  -3  313.10   10.98
  -4  -3   3  331.13   10.92
  -4  -3   3  342.30   10.86
  -4  -3   3  335.92   10.94
   3   3  -3    9.25    0.42
   3   3  -3    7.65    0.38
   3   3  -3    8.43    0.30
   3   3  -3    7.03    0.29
   3   3  -3    6.69    0.44
  -3  -3   3    6.74    0.37
  -3  -3   3    7.64    0.41
  -3  -3   3    7.23    0.29
   2   3  -3    9.36    0.50
   2   3  -3    9.48    0.45
   2   3  -3   10.31    0.44
   2   3  -3    9.79    0.41
  -2  -3   3    9.76    0.41
  -2  -3   3   10.27    0.46
   1   3  -3   41.58    1.42
   1   3  -3   40.97    1.48
   1   3  -3   41.67    1.40
   1   3  -3   40.96    1.34
   1   3  -3   40.70    1.42
  -1  -3   3   42.71    1.43
  -1  -3   3   41.23    1.41
  -1  -3   3   39.25    1.39
  -1  -3   3   40.36    1.34
   0   3  -3  156.14    5.03
   0   3  -3  155.45    5.04
   0   3  -3  150.90    4.99
   0   3  -3  155.27    5.09
   0  -3   3  149.71    4.96
   0  -3   3  149.59    4.97
   0  -3   3  155.44    5.03
   0  -3   3  153.40    5.02
  -1   3  -3    0.85    0.14
  -1   3  -3    0.48    0.18
  -1   3  -3    0.30    0.14
  -1   3  -3    0.28    0.15
   1  -3   3    0.14    0.13
   1  -3   3    0.49    0.11
   1  -3   3    0.39    0.14
  -2   3  -3    2.30    0.23
  -2   3  -3    2.11    0.22
  -2   3  -3    1.85    0.26
  -2   3  -3    1.71    0.22
   2  -3   3    1.91    0.23
   2  -3   3    1.70    0.20
  -3   3  -3   52.72    1.81
  -3   3  -3   54.14    1.93
  -3   3  -3   56.05    1.95
   3  -3   3   56.78    1.94
   3  -3   3   56.01    1.91
   3  -3   3   52.13    1.81
  -4   3  -3   80.18    2.81
  -4   3  -3   81.45    2.82
  -4   3  -3   77.32    2.69
  -4   3  -3   83.37    2.86
   4  -3   3   82.08    2.80
   4  -3   3   79.84    2.77
  -5   3  -3    9.08    0.68
  -5   3  -3    7.69    0.65
  -5   3  -3    8.34    0.45
  -5   3  -3    9.23    0.63
   5  -3   3    7.57    0.54
   5  -3   3    8.30    0.65
   5  -3   3    8.02    0.62
  -6   3  -3   17.60    0.78
  -6   3  -3   16.79    0.97
  -6   3  -3   16.29    0.96
  -6   3  -3   16.97    0.92
   6  -3   3   17.58    0.87
   6  -3   3   17.86    0.94
   6  -3   3   17.05    0.97
  -7   3  -3   61.76    2.20
  -7   3  -3   54.99    2.49
  -7   3  -3   62.39    2.37
  -7   3  -3   59.03    2.38
   7  -3   3   65.44    2.35
   7  -3   3   62.29    2.38
   7  -3   3   61.81    2.25
  -8   3  -3   10.34    0.88
  -8   3  -3   11.48    0.77
  -8   3  -3    9.68    0.97
   8  -3   3   11.06    0.95
   8  -3   3   10.27    0.79
   8  -3   3   11.92    0.96
  -9   3  -3    1.22    0.46
  -9   3  -3    0.23    0.49
  -9   3  -3    0.59    0.62
   9  -3   3    0.57    0.44
   9  -3   3    0.39    0.55
   9  -3   3    0.60    0.53
 -10   3  -3    2.46    0.81
 -10   3  -3    5.23    0.65
 -10   3  -3    4.53    0.66
  10  -3   3    5.36    0.62
  10  -3   3    5.02    0.72
  10  -3   3    5.41    0.77
 -11   3  -3    0.95    0.82
 -11   3  -3    0.74    0.57
  11  -3   3    2.16    0.69
  11  -3   3    2.13    0.72
  11  -3   3    1.62    0.51
 -12   3  -3    0.86    0.61
 -12   3  -3    0.84    0.87
  12  -3   3    0.91    0.65
  12  -3   3   -1.36    0.67
  13   2  -3    1.20    0.83
  13   2  -3    0.47    0.45
 -13  -2   3    0.82    0.75
 -13  -2   3    0.56    0.66
  12   2  -3   21.07    1.22
  12   2  -3   25.71    1.65
  12   2  -3   28.47    1.39
 -12  -2   3   22.96    1.44
 -12  -2   3   21.46    1.51
 -12  -2   3   25.70    1.56
  11   2  -3    3.40    0.60
  11   2  -3    3.90    0.52
  11   2  -3    3.57    0.75
 -11  -2   3    2.13    0.59
 -11  -2   3    1.61    0.65
 -11  -2   3    1.65    0.84
  10   2  -3    7.86    0.84
  10   2  -3    7.31    0.70
  10   2  -3    6.73    0.78
 -10  -2   3    6.78    0.66
 -10  -2   3    7.27    0.74
 -10  -2   3    6.46    0.73
   9   2  -3    2.98    0.49
   9   2  -3    2.43    0.25
   9   2  -3    1.76    0.53
   9   2  -3    2.15    0.39
  -9  -2   3    1.41    0.42
  -9  -2   3    1.77    0.50
  -9  -2   3    2.19    0.41
   8   2  -3   10.19    0.66
   8   2  -3   11.18    0.76
   8   2  -3   11.65    0.83
  -8  -2   3   10.91    0.72
  -8  -2   3   11.20    0.71
  -8  -2   3   10.83    0.77
   7   2  -3   12.98    0.66
   7   2  -3   12.35    0.77
   7   2  -3   10.37    0.72
  -7  -2   3   13.09    0.68
  -7  -2   3   12.61    0.67
  -7  -2   3   12.33    0.73
   6   2  -3   32.91    1.34
   6   2  -3   33.97    1.36
   6   2  -3   35.61    1.30
  -6  -2   3   34.54    1.29
  -6  -2   3   34.46    1.32
  -6  -2   3   34.44    1.31
   5   2  -3   75.35    2.50
   5   2  -3   66.15    2.52
   5   2  -3   70.74    2.53
  -5  -2   3   74.32    2.51
  -5  -2   3   74.15    2.47
  -5  -2   3   76.15    2.53
   4   2  -3  160.65    5.77
   4   2  -3  179.61    5.77
   4   2  -3  184.11    5.75
   4   2  -3  172.90    5.76
  -4  -2   3  174.51    5.71
  -4  -2   3  175.13    5.76
  -4  -2   3  175.86    5.76
   3   2  -3   29.37    1.05
   3   2  -3   28.77    1.02
   3   2  -3   28.07    1.03
   3   2  -3   26.88    1.05
  -3  -2   3   28.48    1.04
  -3  -2   3   28.16    1.03
   2   2  -3   60.40    2.12
   2   2  -3   62.39    2.09
   2   2  -3   68.04    2.12
   2   2  -3   59.98    2.04
   2   2  -3   64.40    2.03
   2   2  -3   65.59    2.09
  -2  -2   3   57.70    2.04
  -2  -2   3   59.54    2.04
  -2  -2   3   63.86    2.08
  -2  -2   3   58.52    2.03
  -2  -2   3   64.80    2.11
   1   2  -3  256.35    8.29
   1   2  -3  263.45    8.34
   1   2  -3  261.47    8.31
   1   2  -3  250.66    8.34
  -1  -2   3  260.50    8.35
  -1  -2   3  246.47    8.34
  -1  -2   3  267.50    8.29
  -1  -2   3  244.70    8.29
   0   2  -3  492.51   16.33
   0   2  -3  536.11   16.33
   0   2  -3  516.54   16.30
   0   2  -3  495.57   16.32
   0   2  -3  488.74   16.36
   0  -2   3  515.15   16.32
   0  -2   3  497.16   16.29
   0  -2   3  508.10   16.32
   0  -2   3  491.78   16.29
  -1   2  -3    3.31    0.21
  -1   2  -3    3.36    0.23
  -1   2  -3    3.38    0.15
  -1   2  -3    3.13    0.26
   1  -2   3    2.97    0.18
   1  -2   3    3.12    0.14
  -2   2  -3  259.34    8.29
  -2   2  -3  239.94    8.21
  -2   2  -3  244.26    8.21
  -2   2  -3  254.28    8.28
  -2   2  -3  251.58    8.32
   2  -2   3  280.61    8.23
   2  -2   3  249.36    8.25
   2  -2   3  245.99    8.21
   2  -2   3  243.36    8.20
   2  -2   3  268.84    8.30
  -3   2  -3  146.69    4.83
  -3   2  -3  148.50    4.82
  -3   2  -3  141.78    4.86
   3  -2   3  142.88    4.79
   3  -2   3  146.93    4.83
  -4   2  -3    7.60    0.57
  -4   2  -3    7.51    0.61
  -4   2  -3    7.39    0.47
  -4   2  -3    7.56    0.39
   4  -2   3    7.87    0.59
   4  -2   3    8.15    0.46
   4  -2   3    7.71    0.50
  -5   2  -3   11.85    0.68
  -5   2  -3   11.71    0.72
  -5   2  -3   10.38    0.54
  -5   2  -3   11.59    0.63
   5  -2   3   12.13    0.67
   5  -2   3   10.53    0.59
   5  -2   3   11.84    0.66
  -6   2  -3   46.77    1.82
  -6   2  -3   46.14    1.82
  -6   2  -3   46.47    1.75
  -6   2  -3   45.71    1.68
   6  -2   3   46.70    1.81
   6  -2   3   46.11    1.70
   6  -2   3   47.73    1.78
  -7   2  -3    5.22    0.51
  -7   2  -3    6.84    0.57
  -7   2  -3    6.86    0.72
   7  -2   3    6.66    0.56
   7  -2   3    6.06    0.68
   7  -2   3    5.02    0.53
  -8   2  -3   12.62    1.00
  -8   2  -3   11.56    0.78
   8  -2   3   12.71    0.93
   8  -2   3   12.57    0.78
   8  -2   3   12.04    0.92
  -9   2  -3    1.19    0.46
  -9   2  -3    1.18    0.46
  -9   2  -3    0.92    0.59
   9  -2   3    0.70    0.52
   9  -2   3    0.96    0.40
   9  -2   3    1.02    0.53
 -10   2  -3    1.75    0.53
 -10   2  -3    1.06    0.51
 -10   2  -3    1.40    0.72
  10  -2   3    1.82    0.70
  10  -2   3    1.31    0.57
  10  -2   3    1.42    0.46
 -11   2  -3   -0.19    0.73
 -11   2  -3    0.79    0.54
 -11   2  -3   -0.16    0.55
  11  -2   3    1.44    0.46
  11  -2   3    0.50    0.62
  11  -2   3    1.04    0.68
 -12   2  -3    4.50    0.94
 -12   2  -3    4.25    0.67
  12  -2   3    6.05    0.91
  12  -2   3    5.38    0.83
  13   1  -3    6.05    1.06
  13   1  -3    4.25    0.59
 -13  -1   3    4.63    0.89
 -13  -1   3    5.25    0.89
  12   1  -3    3.37    0.56
  12   1  -3    4.22    0.85
 -12  -1   3    3.61    0.75
 -12  -1   3    2.40    0.76
  11   1  -3    0.48    0.42
  11   1  -3   -0.22    0.79
 -11  -1   3   -0.36    0.57
 -11  -1   3    0.35    0.40
 -11  -1   3    0.16    0.62
  10   1  -3   14.43    0.91
  10   1  -3   15.22    0.98
  10   1  -3   14.12    1.20
 -10  -1   3   13.14    0.85
 -10  -1   3   14.57    1.12
 -10  -1   3   15.17    1.07
   9   1  -3   26.91    1.27
   9   1  -3   30.26    1.47
   9   1  -3   30.13    1.32
  -9  -1   3   26.99    1.34
  -9  -1   3   28.32    1.22
  -9  -1   3   30.85    1.37
  -9  -1   3   26.09    1.04
   8   1  -3    7.60    0.63
   8   1  -3    8.85    0.68
   8   1  -3    7.21    0.80
  -8  -1   3    7.96    0.69
  -8  -1   3    7.87    0.42
  -8  -1   3    7.95    0.59
  -8  -1   3    7.79    0.71
   7   1  -3    2.11    0.33
   7   1  -3    1.73    0.40
   7   1  -3    1.66    0.34
  -7  -1   3    2.98    0.41
  -7  -1   3    2.55    0.34
  -7  -1   3    1.91    0.19
  -7  -1   3    1.62    0.34
   6   1  -3  220.90    7.44
   6   1  -3  230.68    7.47
   6   1  -3  207.01    7.39
   6   1  -3  229.01    7.39
  -6  -1   3  225.91    7.39
  -6  -1   3  221.94    7.28
  -6  -1   3  221.44    7.45
  -6  -1   3  233.16    7.41
   5   1  -3   84.47    2.83
   5   1  -3   76.33    2.83
   5   1  -3   86.42    2.84
   5   1  -3   79.49    2.86
  -5  -1   3   83.58    2.72
  -5  -1   3   84.62    2.83
  -5  -1   3   85.39    2.83
  -5  -1   3   84.29    2.85
   4   1  -3    1.25    0.20
   4   1  -3    2.29    0.25
   4   1  -3    1.65    0.20
   4   1  -3    1.92    0.21
  -4  -1   3    1.92    0.21
  -4  -1   3    1.34    0.18
  -4  -1   3    1.63    0.23
   3   1  -3    5.47    0.32
   3   1  -3    5.84    0.34
   3   1  -3    5.98    0.33
   3   1  -3    6.37    0.34
  -3  -1   3    6.47    0.32
  -3  -1   3    7.19    0.34
  -3  -1   3    6.11    0.34
   2   1  -3  212.18    7.23
   2   1  -3  231.29    7.23
   2   1  -3  221.41    7.23
   2   1  -3  233.90    7.25
  -2  -1   3  208.38    7.21
  -2  -1   3  227.19    7.24
  -2  -1   3  220.12    7.23
   1   1  -3    9.92    0.40
   1   1  -3   10.63    0.42
   1   1  -3    9.99    0.41
   1   1  -3   10.76    0.40
   1   1  -3   10.89    0.36
  -1  -1   3    9.38    0.38
  -1  -1   3    9.91    0.40
  -1  -1   3   11.42    0.36
  -1  -1   3   10.34    0.38
   0   1  -3   87.11    2.94
   0   1  -3   90.90    2.95
   0   1  -3   91.93    2.96
   0   1  -3   91.73    2.95
   0  -1   3   88.12    2.95
   0  -1   3   89.06    2.96
  -1   1  -3   94.37    3.07
  -1   1  -3   90.75    3.10
  -1   1  -3   97.86    3.05
  -1   1  -3   89.78    3.05
   1  -1   3   97.43    3.05
   1  -1   3   91.69    3.04
   1  -1   3   92.24    3.05
  -2   1  -3  313.63   10.61
  -2   1  -3  338.84   10.65
  -2   1  -3  338.11   10.65
   2  -1   3  323.76   10.58
   2  -1   3  320.32   10.65
   2  -1   3  339.57   10.59
   2  -1   3  321.37   10.62
  -3   1  -3   20.95    0.77
  -3   1  -3   20.33    0.82
  -3   1  -3   20.02    0.74
  -3   1  -3   21.12    0.80
   3  -1   3   19.78    0.75
   3  -1   3   20.29    0.79
   3  -1   3   19.27    0.80
  -4   1  -3    0.67    0.20
  -4   1  -3    0.71    0.16
  -4   1  -3    0.62    0.18
  -4   1  -3    0.71    0.24
   4  -1   3    0.45    0.19
   4  -1   3    0.53    0.15
   4  -1   3    0.37    0.21
  -5   1  -3   67.91    2.30
  -5   1  -3   67.92    2.35
  -5   1  -3   65.07    2.27
  -5   1  -3   65.86    2.36
   5  -1   3   63.60    2.26
   5  -1   3   66.60    2.33
   5  -1   3   66.27    2.36
  -6   1  -3   38.38    1.50
  -6   1  -3   37.62    1.44
  -6   1  -3   37.47    1.42
   6  -1   3   37.31    1.39
   6  -1   3   37.35    1.51
   6  -1   3   39.68    1.50
  -7   1  -3    0.79    0.37
  -7   1  -3    0.78    0.32
  -7   1  -3    0.71    0.30
   7  -1   3    1.21    0.37
   7  -1   3    1.57    0.39
   7  -1   3    0.76    0.26
  -8   1  -3   12.66    0.81
  -8   1  -3   13.68    0.83
  -8   1  -3   12.37    0.90
   8  -1   3   12.68    0.71
   8  -1   3   13.80    0.91
   8  -1   3   13.75    0.91
  -9   1  -3   51.05    2.16
  -9   1  -3   46.61    2.12
  -9   1  -3   51.46    2.04
   9  -1   3   51.21    1.92
   9  -1   3   54.77    2.14
   9  -1   3   53.32    2.13
 -10   1  -3    2.60    0.59
 -10   1  -3    3.61    0.71
 -10   1  -3    3.32    0.52
  10  -1   3    3.27    0.46
  10  -1   3    3.01    0.65
  10  -1   3    4.20    0.67
 -11   1  -3    3.62    0.58
 -11   1  -3    4.36    0.69
 -11   1  -3    3.58    0.81
  11  -1   3    5.13    0.75
  11  -1   3    4.11    0.50
  11  -1   3    4.59    0.75
 -12   1  -3    5.99    0.87
 -12   1  -3    5.78    0.93
  12  -1   3    9.63    0.95
  12  -1   3    8.68    0.93
 -13   1  -3    1.48    0.87
 -13   1  -3    2.41    0.76
  13  -1   3    1.56    0.81
  13  -1   3    1.72    0.72
  13   0  -3    4.79    0.97
  13   0  -3    5.68    0.70
 -13   0   3    4.31    0.85
  12   0  -3    4.81    0.66
  12   0  -3    2.99    0.86
 -12   0   3    3.28    0.79
 -12   0   3    2.28    0.74
  11   0  -3   10.14    0.92
  11   0  -3    8.64    0.98
 -11   0   3    9.90    1.11
  10   0  -3   19.90    1.30
  10   0  -3   17.58    0.99
  10   0  -3   16.52    1.01
 -10   0   3   13.21    0.74
 -10   0   3   17.10    1.18
 -10   0   3   15.97    1.19
 -10   0   3   15.81    0.88
   9   0  -3    6.91    0.73
   9   0  -3    7.78    0.69
  -9   0   3    6.88    0.67
  -9   0   3    5.02    0.63
  -9   0   3    6.46    0.61
  -9   0   3    6.07    0.56
   8   0  -3   32.15    1.33
   8   0  -3   30.45    1.36
  -8   0   3   32.54    1.28
  -8   0   3   33.03    1.41
  -8   0   3   30.68    1.18
  -8   0   3   32.10    1.42
   7   0  -3    3.85    0.40
   7   0  -3    2.90    0.34
   7   0  -3    3.05    0.47
   7   0  -3    3.22    0.40
  -7   0   3    3.36    0.43
  -7   0   3    3.59    0.43
  -7   0   3    4.77    0.46
  -7   0   3    3.23    0.33
   6   0  -3   37.56    1.51
   6   0  -3   37.49    1.41
   6   0  -3   35.42    1.42
   6   0  -3   38.13    1.45
  -6   0   3   38.38    1.46
  -6   0   3   38.57    1.46
  -6   0   3   37.88    1.32
  -6   0   3   39.80    1.41
   5   0  -3    6.48    0.43
   5   0  -3    6.86    0.51
   5   0  -3    6.34    0.49
   5   0  -3    6.98    0.42
  -5   0   3    7.08    0.34
  -5   0   3    7.01    0.43
  -5   0   3    7.67    0.48
   4   0  -3  117.30    3.79
   4   0  -3  116.00    3.78
   4   0  -3  106.18    3.75
   4   0  -3  111.63    3.80
  -4   0   3  111.38    3.78
  -4   0   3  115.63    3.73
  -4   0   3  115.09    3.78
   3   0  -3    3.40    0.18
   3   0  -3    3.36    0.25
   3   0  -3    3.14    0.25
   3   0  -3    3.00    0.26
   3   0  -3    3.03    0.21
  -3   0   3    2.68    0.23
  -3   0   3    2.89    0.16
   2   0  -3  101.85    3.32
   2   0  -3  103.62    3.33
   2   0  -3   98.86    3.29
   2   0  -3   95.01    3.27
   2   0  -3  105.14    3.34
  -2   0   3  100.46    3.28
  -2   0   3   99.17    3.32
  -2   0   3  101.01    3.27
  -2   0   3  101.44    3.33
   1   0  -3   31.34    1.02
   1   0  -3   31.74    1.05
   1   0  -3   31.22    1.06
   1   0  -3   31.14    1.06
   1   0  -3   29.49    1.03
   1   0  -3   30.42    1.01
  -1   0   3   30.95    1.01
  -1   0   3   28.94    1.04
  -1   0   3   30.46    1.01
  -1   0   3   29.02    1.01
  -1   0   3   31.27    1.06
   0   0  -3  400.39   13.43
   0   0  -3  399.76   13.41
   0   0  -3  428.05   13.41
   0   0  -3  432.80   13.42
   0   0  -3  425.39   13.43
   0   0  -3  412.80   13.42
   0   0  -3  414.95   13.42
   0   0   3  419.86   13.42
   0   0   3  410.26   13.42
   0   0   3  406.40   13.41
  -2   0  -3  301.24    9.98
  -2   0  -3  318.95   10.05
  -2   0  -3  315.91   10.02
  -2   0  -3  323.88    9.97
  -2   0  -3  313.40   10.01
   2   0   3  290.69    9.98
   2   0   3  348.25    9.99
   2   0   3  276.69    9.97
   2   0   3  295.42   10.01
   2   0   3  303.18   10.04
  -3   0  -3    8.34    0.42
  -3   0  -3    8.17    0.36
  -3   0  -3    8.25    0.36
  -3   0  -3    8.50    0.38
   3   0   3    6.74    0.32
   3   0   3    7.43    0.37
   3   0   3    8.13    0.41
  -4   0  -3  163.03    5.17
  -4   0  -3  148.82    5.12
  -4   0  -3  165.74    5.13
   4   0   3  146.44    5.09
   4   0   3  155.38    5.18
  -5   0  -3   60.58    2.04
  -5   0  -3   59.20    2.04
  -5   0  -3   61.28    2.12
   5   0   3   58.23    2.10
   5   0   3   55.56    1.99
  -6   0  -3    4.56    0.40
  -6   0  -3    3.89    0.61
  -6   0  -3    4.78    0.49
   6   0   3    4.39    0.34
   6   0   3    4.57    0.48
   6   0   3    4.15    0.49
  -7   0  -3   38.13    1.49
  -7   0  -3   37.56    1.44
  -7   0  -3   39.26    1.54
   7   0   3   38.10    1.53
   7   0   3   38.78    1.56
   7   0   3   36.70    1.38
  -8   0  -3   12.18    0.79
  -8   0  -3   11.29    0.82
  -8   0  -3   10.25    0.67
   8   0   3   11.00    0.83
   8   0   3   10.42    0.60
   8   0   3   11.72    0.83
  -9   0  -3   -0.20    0.32
  -9   0  -3    0.49    0.45
  -9   0  -3   -0.07    0.45
   9   0   3    0.36    0.46
   9   0   3   -0.02    0.28
   9   0   3   -0.04    0.51
 -10   0  -3   22.10    1.35
 -10   0  -3   21.49    1.11
 -10   0  -3   22.52    1.26
  10   0   3   22.72    1.31
  10   0   3   25.24    1.34
  10   0   3   21.63    1.00
 -11   0  -3    4.25    0.72
 -11   0  -3    5.94    0.92
 -11   0  -3    5.66    0.60
  11   0   3    6.35    0.79
  11   0   3    6.25    0.60
 -12   0  -3   -0.51    0.70
 -12   0  -3    0.20    0.45
 -12   0  -3   -0.47    0.78
  12   0   3    0.25    0.69
 -13   0  -3   -0.70    0.78
 -13   0  -3    1.15    0.74
  13   0   3   -1.14    0.79
  13   0   3    0.34    0.68
  13  -1  -3    0.75    0.55
  13  -1  -3    0.53    0.80
 -13   1   3    0.78    0.84
  12  -1  -3    5.01    0.94
  12  -1  -3    4.04    0.65
 -12   1   3    4.34    0.77
 -12   1   3    1.96    0.81
  11  -1  -3    4.53    0.82
  11  -1  -3    3.64    0.62
 -11   1   3    4.72    0.78
 -11   1   3    5.16    0.81
  10  -1  -3    2.89    0.56
  10  -1  -3    4.11    0.53
  10  -1  -3    4.73    0.77
 -10   1   3    3.24    0.39
 -10   1   3    2.66    0.40
 -10   1   3    2.42    0.61
 -10   1   3    3.68    0.72
   9  -1  -3    4.33    0.57
   9  -1  -3    5.81    0.66
   9  -1  -3    5.07    0.68
  -9   1   3    4.55    0.61
  -9   1   3    4.55    0.44
  -9   1   3    5.94    0.69
  -9   1   3    4.30    0.41
   8  -1  -3   18.12    1.11
   8  -1  -3   17.24    0.96
   8  -1  -3   19.07    0.92
   8  -1  -3   15.41    0.80
  -8   1   3   16.58    0.79
  -8   1   3   17.08    0.99
  -8   1   3   15.37    1.02
  -8   1   3   15.70    0.81
   7  -1  -3  128.10    4.24
   7  -1  -3  125.12    4.34
   7  -1  -3  123.46    4.23
   7  -1  -3  122.52    4.28
  -7   1   3  125.04    4.30
  -7   1   3  125.22    4.25
  -7   1   3  121.40    4.27
  -7   1   3  123.82    4.17
   6  -1  -3    2.93    0.33
   6  -1  -3    3.44    0.41
   6  -1  -3    3.62    0.38
   6  -1  -3    2.95    0.38
  -6   1   3    3.50    0.34
  -6   1   3    3.41    0.38
  -6   1   3    3.61    0.41
   5  -1  -3    3.98    0.38
   5  -1  -3    4.82    0.37
   5  -1  -3    3.79    0.38
   5  -1  -3    4.86    0.38
  -5   1   3    4.46    0.45
  -5   1   3    4.42    0.41
  -5   1   3    4.96    0.32
   4  -1  -3  198.94    6.44
   4  -1  -3  188.43    6.47
   4  -1  -3  189.95    6.41
   4  -1  -3  196.04    6.47
  -4   1   3  201.58    6.40
  -4   1   3  193.86    6.47
  -4   1   3  202.34    6.45
   3  -1  -3  140.18    4.79
   3  -1  -3  140.01    4.73
   3  -1  -3  149.12    4.79
   3  -1  -3  146.29    4.80
  -3   1   3  147.52    4.78
  -3   1   3  147.49    4.74
  -3   1   3  144.46    4.80
   2  -1  -3    3.84    0.26
   2  -1  -3    4.10    0.16
   2  -1  -3    4.01    0.24
   2  -1  -3    4.11    0.25
   2  -1  -3    3.46    0.17
  -2   1   3    3.76    0.24
  -2   1   3    3.44    0.22
  -2   1   3    3.76    0.26
   1  -1  -3  113.08    3.61
   1  -1  -3  111.26    3.61
   1  -1  -3  107.56    3.57
   1  -1  -3  112.63    3.60
  -1   1   3  109.04    3.60
  -1   1   3  103.65    3.57
   0  -1  -3  365.45   11.72
   0  -1  -3  373.10   11.70
   0  -1  -3  358.82   11.67
   0  -1  -3  369.97   11.73
   0  -1  -3  353.44   11.68
   0  -1  -3  377.04   11.72
   0   1   3  366.53   11.68
   0   1   3  358.88   11.67
   0   1   3  355.52   11.69
   0   1   3  357.70   11.71
   0   1   3  343.08   11.68
  -1  -1  -3   26.14    0.94
  -1  -1  -3   26.72    0.92
  -1  -1  -3   26.30    0.94
  -1  -1  -3   25.27    0.89
  -1  -1  -3   27.29    0.89
  -1  -1  -3   27.26    0.94
   1   1   3   25.53    0.92
   1   1   3   24.56    0.89
   1   1   3   25.62    0.89
   1   1   3   26.96    0.89
   1   1   3   26.39    0.92
  -2  -1  -3   56.25    1.84
  -2  -1  -3   57.31    1.83
  -2  -1  -3   51.48    1.83
   2   1   3   56.25    1.86
   2   1   3   53.73    1.82
  -3  -1  -3   65.37    2.20
  -3  -1  -3   70.44    2.24
  -3  -1  -3   69.88    2.22
  -3  -1  -3   65.59    2.22
  -3  -1  -3   63.05    2.15
   3   1   3   62.60    2.21
   3   1   3   66.89    2.16
   3   1   3   65.04    2.25
  -4  -1  -3    7.61    0.38
  -4  -1  -3    6.78    0.31
  -4  -1  -3    6.84    0.35
  -4  -1  -3    7.11    0.38
   4   1   3    6.80    0.41
   4   1   3    6.79    0.28
  -5  -1  -3   22.31    0.84
  -5  -1  -3   21.49    0.78
  -5  -1  -3   23.08    0.89
  -5  -1  -3   21.68    0.88
   5   1   3   20.94    0.88
   5   1   3   22.45    0.92
   5   1   3   21.65    0.78
  -6  -1  -3   52.03    1.84
  -6  -1  -3   52.07    1.89
  -6  -1  -3   54.28    1.91
   6   1   3   51.98    1.94
   6   1   3   52.46    1.91
   6   1   3   53.30    1.79
  -7  -1  -3   73.68    2.57
  -7  -1  -3   75.28    2.50
  -7  -1  -3   76.39    2.64
  -7  -1  -3   72.17    2.65
   7   1   3   74.50    2.52
   7   1   3   74.57    2.66
   7   1   3   75.99    2.71
  -8  -1  -3    8.69    0.44
  -8  -1  -3    8.77    0.59
  -8  -1  -3    8.87    0.73
  -8  -1  -3    8.90    0.74
   8   1   3    8.97    0.49
   8   1   3    9.66    0.79
   8   1   3    9.45    0.73
  -9  -1  -3   39.21    1.64
  -9  -1  -3   39.56    1.54
  -9  -1  -3   39.16    1.68
   9   1   3   40.61    1.73
   9   1   3   39.38    1.67
   9   1   3   37.87    1.44
 -10  -1  -3    8.60    0.92
 -10  -1  -3    8.26    0.93
 -10  -1  -3    7.79    0.69
  10   1   3    9.69    0.96
  10   1   3   10.25    0.93
  10   1   3    8.41    0.56
 -11  -1  -3   10.56    1.00
 -11  -1  -3   12.09    1.13
 -11  -1  -3   11.27    0.82
  11   1   3   10.22    0.65
  11   1   3   11.59    1.11
  11   1   3   12.52    1.10
 -12  -1  -3    1.65    0.76
 -12  -1  -3    2.52    0.74
 -12  -1  -3    2.31    0.49
  12   1   3    2.64    0.74
  12   1   3    3.79    0.75
  12   1   3    3.74    0.49
 -13  -1  -3    2.47    0.84
 -13  -1  -3    2.80    0.80
  13   1   3    4.98    0.88
 -14  -1  -3    0.02    0.81
  14   1   3    0.25    0.72
  14   1   3    1.17    0.80
  12  -2  -3    2.95    0.82
  12  -2  -3    2.08    0.66
 -12   2   3    2.25    0.87
 -12   2   3    3.23    0.73
  11  -2  -3   10.08    0.96
  11  -2  -3    8.93    1.00
 -11   2   3   10.03    1.03
  10  -2  -3    5.01    0.79
  10  -2  -3    4.86    0.56
  10  -2  -3    3.41    0.64
 -10   2   3    4.00    0.66
   9  -2  -3   30.74    1.56
   9  -2  -3   28.11    1.45
   9  -2  -3   31.68    1.31
  -9   2   3   27.80    1.52
  -9   2   3   26.45    1.24
  -9   2   3   28.15    1.19
  -9   2   3   29.28    1.41
   8  -2  -3   31.09    1.27
   8  -2  -3   28.89    1.17
   8  -2  -3   30.12    1.44
   8  -2  -3   29.21    1.37
  -8   2   3   26.31    1.17
  -8   2   3   26.09    1.20
  -8   2   3   31.04    1.34
  -8   2   3   28.69    1.41
   7  -2  -3   16.53    0.95
   7  -2  -3   15.89    0.82
   7  -2  -3   15.78    0.97
   7  -2  -3   15.13    0.81
  -7   2   3   14.33    0.93
  -7   2   3   15.31    0.86
  -7   2   3   15.78    0.87
  -7   2   3   15.72    0.78
   6  -2  -3   26.02    1.07
   6  -2  -3   25.18    1.05
   6  -2  -3   27.19    1.21
   6  -2  -3   25.87    1.19
  -6   2   3   27.72    1.11
  -6   2   3   26.65    1.06
   5  -2  -3   20.77    0.84
   5  -2  -3   20.44    0.95
   5  -2  -3   20.69    0.96
   5  -2  -3   19.62    0.85
  -5   2   3   20.22    0.93
  -5   2   3   20.48    0.84
  -5   2   3   20.56    0.87
   4  -2  -3   30.78    1.12
   4  -2  -3   31.52    1.16
   4  -2  -3   29.97    1.20
   4  -2  -3   29.81    1.21
  -4   2   3   30.06    1.20
  -4   2   3   31.58    1.13
  -4   2   3   31.80    1.15
   3  -2  -3    3.35    0.23
   3  -2  -3    3.09    0.28
   3  -2  -3    2.75    0.29
   3  -2  -3    3.43    0.30
  -3   2   3    2.74    0.31
  -3   2   3    3.18    0.26
  -3   2   3    3.39    0.22
  -3   2   3    3.94    0.29
   2  -2  -3  204.59    6.91
   2  -2  -3  215.89    6.91
   2  -2  -3  222.41    6.84
   2  -2  -3  202.19    6.88
   2  -2  -3  213.04    6.89
  -2   2   3  203.82    6.91
  -2   2   3  213.61    6.88
  -2   2   3  208.11    6.87
  -2   2   3  212.39    6.84
   1  -2  -3   29.91    1.03
   1  -2  -3   28.79    1.04
   1  -2  -3   29.42    0.98
   1  -2  -3   30.82    1.06
   1  -2  -3   27.52    1.00
  -1   2   3   27.80    1.04
  -1   2   3   29.62    0.98
  -1   2   3   26.81    1.01
   0  -2  -3   20.12    0.77
   0  -2  -3   19.01    0.71
   0  -2  -3   20.04    0.68
   0  -2  -3   20.96    0.74
   0  -2  -3   19.13    0.73
   0   2   3   20.68    0.74
   0   2   3   20.57    0.68
   0   2   3   20.65    0.72
   0   2   3   21.42    0.71
  -1  -2  -3   66.69    2.34
  -1  -2  -3   74.34    2.32
  -1  -2  -3   64.72    2.29
  -1  -2  -3   72.43    2.31
   1   2   3   70.45    2.31
   1   2   3   69.75    2.30
  -2  -2  -3  325.75    9.99
  -2  -2  -3  319.02   10.00
  -2  -2  -3  286.56    9.94
  -2  -2  -3  300.91    9.96
  -2  -2  -3  299.54   10.01
   2   2   3  317.00   10.01
   2   2   3  293.95    9.94
   2   2   3  312.80    9.95
   2   2   3  315.07    9.99
  -3  -2  -3   75.83    2.45
  -3  -2  -3   71.14    2.45
  -3  -2  -3   77.84    2.44
   3   2   3   71.68    2.43
   3   2   3   72.18    2.48
   3   2   3   71.36    2.43
  -4  -2  -3    3.20    0.29
  -4  -2  -3    3.06    0.24
  -4  -2  -3    2.69    0.25
  -4  -2  -3    2.74    0.14
  -4  -2  -3    2.81    0.23
   4   2   3    2.65    0.29
   4   2   3    2.93    0.13
   4   2   3    2.17    0.22
   4   2   3    2.74    0.24
  -5  -2  -3  252.46    8.42
  -5  -2  -3  261.07    8.47
  -5  -2  -3  265.12    8.43
  -5  -2  -3  258.34    8.46
   5   2   3  251.60    8.46
   5   2   3  263.91    8.37
   5   2   3  257.63    8.52
  -6  -2  -3  139.97    4.61
  -6  -2  -3  135.24    4.54
  -6  -2  -3  136.64    4.56
  -6  -2  -3  139.90    4.61
   6   2   3  135.52    4.61
   6   2   3  139.66    4.49
   6   2   3  136.00    4.66
  -7  -2  -3   41.25    1.54
  -7  -2  -3   43.99    1.62
  -7  -2  -3   43.49    1.51
  -7  -2  -3   44.02    1.63
   7   2   3   42.72    1.62
   7   2   3   42.86    1.47
   7   2   3   40.73    1.68
  -8  -2  -3    5.24    0.46
  -8  -2  -3    4.17    0.48
  -8  -2  -3    4.75    0.41
  -8  -2  -3    4.04    0.44
   8   2   3    4.21    0.33
   8   2   3    3.71    0.51
   8   2   3    3.46    0.43
  -9  -2  -3   31.33    1.43
  -9  -2  -3   29.33    1.49
  -9  -2  -3   32.47    1.27
  -9  -2  -3   33.55    1.20
   9   2   3   31.79    1.49
   9   2   3   30.12    1.16
   9   2   3   31.38    1.55
 -10  -2  -3    1.35    0.50
 -10  -2  -3    1.52    0.37
 -10  -2  -3    1.63    0.29
 -10  -2  -3    1.87    0.56
  10   2   3    2.21    0.58
  10   2   3    2.13    0.36
  10   2   3    1.91    0.53
  10   2   3    2.38    0.28
 -11  -2  -3    0.24    0.58
 -11  -2  -3    0.44    0.54
  11   2   3    0.99    0.58
  11   2   3    0.20    0.23
  11   2   3    0.29    0.55
 -12  -2  -3    2.36    0.46
 -12  -2  -3    2.75    0.76
 -12  -2  -3    3.07    0.82
  12   2   3    2.86    0.72
  12   2   3    2.00    0.69
  12   2   3    2.82    0.47
 -13  -2  -3    4.22    0.85
 -13  -2  -3    3.52    0.85
  13   2   3    6.04    0.87
  13   2   3    5.57    0.86
 -14  -2  -3   -0.30    0.96
 -14  -2  -3    0.36    0.83
  14   2   3   -0.61    0.67
  14   2   3    1.32    0.78
  12  -3  -3    0.92    0.74
  12  -3  -3    1.35    0.65
 -12   3   3    1.57    0.87
 -12   3   3    1.17    0.67
  11  -3  -3    0.64    0.70
  11  -3  -3    0.89    0.58
 -11   3   3   -0.03    0.56
 -11   3   3   -0.60    0.75
  10  -3  -3   17.77    1.37
  10  -3  -3   17.00    1.26
 -10   3   3   19.64    1.46
 -10   3   3   16.83    1.17
 -10   3   3   16.74    1.01
   9  -3  -3   12.72    0.82
   9  -3  -3   12.61    1.09
   9  -3  -3   10.46    1.02
  -9   3   3   10.09    1.13
  -9   3   3   11.66    0.92
  -9   3   3   10.32    0.83
   8  -3  -3    0.44    0.36
   8  -3  -3    0.53    0.48
   8  -3  -3    0.85    0.27
   8  -3  -3    0.42    0.49
  -8   3   3    0.83    0.52
  -8   3   3    1.15    0.44
  -8   3   3    1.11    0.39
  -8   3   3    0.87    0.30
   7  -3  -3   14.58    0.74
   7  -3  -3   15.35    0.82
  -7   3   3   15.25    0.86
  -7   3   3   15.13    0.83
  -7   3   3   15.78    0.99
   6  -3  -3   21.20    1.04
   6  -3  -3   18.69    0.87
   6  -3  -3   19.88    0.90
   6  -3  -3   18.76    1.05
  -6   3   3   19.91    0.91
  -6   3   3   19.75    0.92
  -6   3   3   20.81    1.06
   5  -3  -3   49.91    1.77
   5  -3  -3   48.40    1.86
   5  -3  -3   51.74    1.91
   5  -3  -3   48.22    1.78
  -5   3   3   49.37    1.79
  -5   3   3   48.71    1.87
  -5   3   3   49.40    1.79
   4  -3  -3    3.37    0.39
   4  -3  -3    3.58    0.36
   4  -3  -3    4.07    0.39
   4  -3  -3    4.30    0.34
  -4   3   3    3.55    0.36
  -4   3   3    3.48    0.33
  -4   3   3    3.93    0.37
  -4   3   3    4.28    0.45
   3  -3  -3   69.96    2.35
   3  -3  -3   66.80    2.64
   3  -3  -3   64.91    2.34
  -3   3   3   68.89    2.31
  -3   3   3   69.15    2.30
  -3   3   3   67.78    2.33
   2  -3  -3  131.83    4.42
   2  -3  -3  130.71    4.43
   2  -3  -3  139.83    4.47
   2  -3  -3  127.44    4.47
  -2   3   3  135.71    4.42
  -2   3   3  136.93    4.41
  -2   3   3  133.45    4.46
  -2   3   3  136.78    4.44
   1  -3  -3   39.67    1.37
   1  -3  -3   37.61    1.42
   1  -3  -3   41.23    1.39
   1  -3  -3   40.85    1.44
  -1   3   3   40.34    1.40
  -1   3   3   40.34    1.40
  -1   3   3   40.36    1.42
   0  -3  -3   34.06    1.24
   0  -3  -3   34.51    1.19
   0  -3  -3   34.57    1.27
   0  -3  -3   36.82    1.23
   0   3   3   35.78    1.24
   0   3   3   35.89    1.24
  -1  -3  -3  113.78    3.89
  -1  -3  -3  122.61    3.85
  -1  -3  -3  122.87    3.85
  -1  -3  -3  114.24    3.85
  -1  -3  -3  114.39    3.80
   1   3   3  116.52    3.84
   1   3   3  115.15    3.85
   1   3   3  118.82    3.80
   1   3   3  114.96    3.85
  -2  -3  -3  259.35    8.75
  -2  -3  -3  259.67    8.70
  -2  -3  -3  271.98    8.73
  -2  -3  -3  276.14    8.72
   2   3   3  267.00    8.74
   2   3   3  274.23    8.68
   2   3   3  270.66    8.72
  -3  -3  -3    0.11    0.07
  -3  -3  -3    0.36    0.13
  -3  -3  -3    0.44    0.08
  -3  -3  -3    0.21    0.11
  -3  -3  -3    0.23    0.14
   3   3   3    0.43    0.09
   3   3   3    0.12    0.13
   3   3   3   -0.01    0.10
  -4  -3  -3  249.02    7.84
  -4  -3  -3  249.46    7.91
  -4  -3  -3  240.59    7.84
  -4  -3  -3  240.23    7.92
  -4  -3  -3  244.52    7.93
   4   3   3  237.66    7.89
   4   3   3  236.44    7.95
   4   3   3  240.18    7.89
  -5  -3  -3  109.83    3.52
  -5  -3  -3  104.50    3.53
  -5  -3  -3  105.11    3.51
  -5  -3  -3  109.98    3.50
   5   3   3   96.66    3.56
   5   3   3  103.94    3.50
   5   3   3  103.87    3.49
   5   3   3  106.62    3.43
  -6  -3  -3   50.85    1.71
  -6  -3  -3   50.27    1.72
  -6  -3  -3   51.25    1.78
   6   3   3   46.65    1.69
   6   3   3   49.51    1.63
   6   3   3   46.07    1.81
   6   3   3   47.53    1.82
  -7  -3  -3   24.06    1.08
  -7  -3  -3   26.08    1.04
  -7  -3  -3   24.80    0.99
   7   3   3   25.72    1.05
   7   3   3   24.52    1.15
   7   3   3   24.86    1.12
   7   3   3   24.22    0.88
  -8  -3  -3   39.98    1.47
  -8  -3  -3   39.03    1.59
  -8  -3  -3   39.54    1.47
  -8  -3  -3   39.12    1.54
   8   3   3   39.57    1.57
   8   3   3   38.85    1.37
   8   3   3   38.99    1.45
   8   3   3   41.28    1.67
  -9  -3  -3    6.71    0.68
  -9  -3  -3    7.21    0.54
  -9  -3  -3    6.86    0.58
  -9  -3  -3    5.90    0.77
   9   3   3    7.92    0.84
   9   3   3    6.18    0.62
   9   3   3    7.38    0.53
   9   3   3    7.40    0.40
 -10  -3  -3    0.47    0.44
 -10  -3  -3   -0.10    0.49
 -10  -3  -3   -1.03    0.53
 -10  -3  -3    0.18    0.30
  10   3   3    0.36    0.28
  10   3   3    0.43    0.53
  10   3   3   -0.42    0.42
  10   3   3    0.25    0.19
 -11  -3  -3    9.57    0.72
 -11  -3  -3   11.39    1.03
 -11  -3  -3   10.29    0.96
 -11  -3  -3   10.01    0.90
  11   3   3   11.99    1.02
  11   3   3   11.34    0.69
  11   3   3   13.48    1.13
  11   3   3   10.76    0.73
 -12  -3  -3   13.53    1.15
 -12  -3  -3   14.65    1.41
 -12  -3  -3   14.42    0.86
  12   3   3   16.49    1.31
  12   3   3   14.19    0.85
  12   3   3   14.51    1.27
 -13  -3  -3    0.15    0.71
 -13  -3  -3   -0.29    0.62
  13   3   3   -0.28    0.63
  13   3   3    0.49    0.68
 -14  -3  -3   -0.36    0.82
 -14  -3  -3   -0.02    0.70
  14   3   3    0.53    0.76
  14   3   3   -1.19    1.06
  11  -4  -3    6.28    0.85
  11  -4  -3    7.56    0.92
 -11   4   3    7.95    1.66
  10  -4  -3    7.42    0.85
  10  -4  -3    8.78    0.90
 -10   4   3    7.46    0.74
 -10   4   3    5.87    0.67
 -10   4   3    7.06    1.00
   9  -4  -3    1.57    0.59
   9  -4  -3    2.35    0.65
  -9   4   3    1.75    0.71
  -9   4   3    2.53    0.52
  -9   4   3    2.28    0.51
   8  -4  -3    2.27    0.43
   8  -4  -3    1.49    0.56
   8  -4  -3    1.38    0.29
   8  -4  -3    1.92    0.59
  -8   4   3    2.23    0.63
  -8   4   3    1.49    0.47
  -8   4   3    1.72    0.46
  -8   4   3    1.44    0.32
   7  -4  -3   20.07    1.18
   7  -4  -3   19.04    1.12
   7  -4  -3   19.27    0.94
   7  -4  -3   18.53    0.87
  -7   4   3   18.44    0.95
  -7   4   3   18.39    1.00
  -7   4   3   18.89    1.18
   6  -4  -3   13.62    0.70
   6  -4  -3   15.95    0.91
   6  -4  -3   13.43    1.00
  -6   4   3   13.28    0.80
  -6   4   3   14.76    0.75
  -6   4   3   12.37    0.99
   5  -4  -3    3.26    0.48
   5  -4  -3    3.92    0.45
   5  -4  -3    4.05    0.42
   5  -4  -3    4.53    0.44
  -5   4   3    4.10    0.42
  -5   4   3    4.01    0.43
  -5   4   3    3.94    0.37
  -5   4   3    4.01    0.49
   4  -4  -3  116.69    3.97
   4  -4  -3  121.78    3.99
   4  -4  -3  117.82    4.04
   4  -4  -3  119.27    3.93
  -4   4   3  116.35    3.97
  -4   4   3  112.94    3.92
  -4   4   3  115.90    4.02
  -4   4   3  116.43    3.92
   3  -4  -3   57.42    2.04
   3  -4  -3   55.01    2.06
   3  -4  -3   59.20    2.02
  -3   4   3   56.09    1.98
  -3   4   3   58.40    2.02
  -3   4   3   56.10    1.96
  -3   4   3   57.02    2.06
   2  -4  -3   20.39    0.87
   2  -4  -3   20.44    0.89
   2  -4  -3   20.51    0.81
   2  -4  -3   18.88    0.77
  -2   4   3   21.12    0.80
  -2   4   3   20.92    0.87
  -2   4   3   20.69    0.84
  -2   4   3   20.48    0.78
   1  -4  -3   30.29    1.09
   1  -4  -3   27.46    1.01
   1  -4  -3   29.07    1.10
   1  -4  -3   29.09    1.02
  -1   4   3   27.44    1.06
  -1   4   3   27.16    1.06
  -1   4   3   27.45    1.03
   0  -4  -3  204.01    6.64
   0  -4  -3  207.48    6.67
   0  -4  -3  199.64    6.58
   0  -4  -3  208.65    6.61
   0   4   3  194.03    6.64
   0   4   3  200.70    6.63
   0   4   3  201.62    6.63
  -1  -4  -3   36.58    1.22
  -1  -4  -3   34.56    1.24
   1   4   3   33.89    1.25
   1   4   3   34.61    1.23
   1   4   3   35.52    1.26
   1   4   3   34.98    1.18
  -2  -4  -3   19.84    0.73
  -2  -4  -3   20.17    0.72
  -2  -4  -3   19.56    0.72
  -2  -4  -3   18.90    0.78
   2   4   3   19.63    0.71
   2   4   3   18.37    0.76
   2   4   3   19.56    0.68
   2   4   3   18.48    0.74
  -3  -4  -3   59.13    1.95
  -3  -4  -3   57.48    1.98
  -3  -4  -3   56.50    1.90
  -3  -4  -3   57.84    1.92
   3   4   3   55.53    1.93
   3   4   3   56.64    1.90
   3   4   3   56.08    1.98
  -4  -4  -3  298.09    9.57
  -4  -4  -3  294.88    9.62
  -4  -4  -3  289.57    9.53
  -4  -4  -3  298.35    9.61
   4   4   3  293.10    9.58
   4   4   3  290.25    9.64
   4   4   3  295.10    9.56
  -5  -4  -3    1.88    0.22
  -5  -4  -3    2.06    0.26
  -5  -4  -3    1.77    0.31
  -5  -4  -3    2.22    0.17
   5   4   3    1.93    0.21
   5   4   3    1.38    0.28
   5   4   3    1.89    0.21
  -6  -4  -3   14.11    0.63
  -6  -4  -3   13.27    0.68
  -6  -4  -3   12.40    0.50
  -6  -4  -3   13.65    0.67
   6   4   3   12.11    0.70
   6   4   3   13.63    0.51
   6   4   3   13.13    0.58
  -7  -4  -3   75.66    2.56
  -7  -4  -3   75.98    2.60
   7   4   3   69.52    2.61
   7   4   3   72.79    2.66
   7   4   3   75.24    2.44
   7   4   3   71.46    2.56
  -8  -4  -3   35.78    1.38
  -8  -4  -3   36.41    1.40
  -8  -4  -3   35.45    1.45
   8   4   3   35.27    1.23
   8   4   3   34.84    1.41
   8   4   3   34.37    1.32
   8   4   3   35.49    1.52
  -9  -4  -3   22.31    1.01
  -9  -4  -3   21.37    1.13
  -9  -4  -3   22.00    1.04
   9   4   3   21.60    0.82
   9   4   3   20.90    0.92
   9   4   3   22.51    1.22
   9   4   3   20.45    1.08
 -10  -4  -3    2.48    0.48
 -10  -4  -3    3.14    0.59
 -10  -4  -3    3.73    0.45
  10   4   3    3.76    0.63
  10   4   3    3.96    0.39
  10   4   3    3.07    0.52
  10   4   3    2.95    0.32
 -11  -4  -3   44.85    2.05
 -11  -4  -3   47.81    1.81
 -11  -4  -3   44.09    1.93
  11   4   3   48.58    1.99
  11   4   3   51.66    2.14
  11   4   3   45.21    1.76
 -12  -4  -3    0.76    0.56
  12   4   3    0.30    0.66
  12   4   3    0.34    0.41
 -13  -4  -3    1.11    0.61
 -13  -4  -3    2.44    0.81
  13   4   3    0.17    0.63
  13   4   3    0.50    0.73
 -14  -4  -3    0.87    0.81
 -14  -4  -3    1.57    0.71
  14   4   3    1.65    0.85
  14   4   3    1.33    0.75
  11  -5  -3    2.33    0.74
  11  -5  -3    1.07    0.72
 -11   5   3    0.81    0.87
  10  -5  -3    2.13    0.70
  10  -5  -3    1.48    0.66
 -10   5   3    1.96    0.87
 -10   5   3    1.24    0.56
   9  -5  -3   -0.11    0.55
   9  -5  -3    0.62    0.63
  -9   5   3    0.41    0.72
  -9   5   3    0.88    0.51
  -9   5   3    0.47    0.45
   8  -5  -3   16.17    0.94
   8  -5  -3   16.87    1.24
   8  -5  -3   17.83    1.13
  -8   5   3   15.21    1.33
  -8   5   3   15.95    1.08
  -8   5   3   18.03    1.09
   7  -5  -3    0.66    0.36
   7  -5  -3    0.71    0.53
   7  -5  -3    0.76    0.47
   7  -5  -3    1.00    0.29
  -7   5   3    0.40    0.37
  -7   5   3    0.43    0.54
  -7   5   3    0.29    0.42
   6  -5  -3   44.66    1.67
   6  -5  -3   44.71    1.84
   6  -5  -3   38.34    1.61
   6  -5  -3   45.50    1.92
  -6   5   3   42.48    1.62
  -6   5   3   42.91    1.84
   5  -5  -3   32.71    1.33
   5  -5  -3   29.27    1.25
   5  -5  -3   32.94    1.51
   5  -5  -3   31.36    1.27
  -5   5   3   30.14    1.40
  -5   5   3   30.67    1.26
  -5   5   3   30.20    1.21
  -5   5   3   30.38    1.33
   4  -5  -3   36.91    1.47
   4  -5  -3   40.78    1.50
   4  -5  -3   39.75    1.57
  -4   5   3   38.31    1.56
  -4   5   3   36.73    1.44
  -4   5   3   37.87    1.50
  -4   5   3   37.64    1.40
   3  -5  -3   16.97    0.87
   3  -5  -3   16.35    0.76
  -3   5   3   16.45    0.75
  -3   5   3   15.49    0.80
  -3   5   3   16.32    0.68
  -3   5   3   16.08    0.83
   2  -5  -3   94.25    3.14
   2  -5  -3   91.50    3.13
   2  -5  -3   93.33    3.07
  -2   5   3   86.99    3.02
  -2   5   3   93.37    3.13
  -2   5   3   87.04    3.07
  -2   5   3   87.92    3.11
   1  -5  -3    4.72    0.33
   1  -5  -3    5.21    0.42
   1  -5  -3    3.99    0.40
   1  -5  -3    4.26    0.30
  -1   5   3    4.87    0.39
  -1   5   3    4.44    0.36
  -1   5   3    5.23    0.41
  -1   5   3    4.24    0.29
   0  -5  -3   23.52    0.91
   0  -5  -3   21.86    0.82
   0  -5  -3   22.84    0.93
   0  -5  -3   22.10    0.83
   0   5   3   22.24    0.88
   0   5   3   22.39    0.88
  -1  -5  -3   19.55    0.72
  -1  -5  -3   17.96    0.69
  -1  -5  -3   18.97    0.82
  -1  -5  -3   18.79    0.77
   1   5   3   19.21    0.75
   1   5   3   18.99    0.78
   1   5   3   18.88    0.69
   1   5   3   19.04    0.79
  -2  -5  -3   57.11    1.98
  -2  -5  -3   57.10    1.91
  -2  -5  -3   56.61    1.92
   2   5   3   55.15    1.97
   2   5   3   55.66    1.87
   2   5   3   55.20    1.89
   2   5   3   54.52    1.94
  -3  -5  -3  214.61    7.11
  -3  -5  -3  217.90    7.04
  -3  -5  -3  214.84    7.04
  -3  -5  -3  223.38    7.07
   3   5   3  213.74    7.03
   3   5   3  211.83    7.08
   3   5   3  215.26    7.02
   3   5   3  214.24    7.12
  -4  -5  -3   50.02    1.97
  -4  -5  -3   51.83    1.79
  -4  -5  -3   51.44    1.77
  -4  -5  -3   52.17    1.83
   4   5   3   51.71    1.82
   4   5   3   56.38    2.12
   4   5   3   53.82    1.78
  -5  -5  -3   10.42    0.54
  -5  -5  -3    8.58    0.40
  -5  -5  -3    9.89    0.56
  -5  -5  -3    8.58    0.45
   5   5   3    8.81    0.47
   5   5   3    8.96    0.45
   5   5   3    8.91    0.57
  -6  -5  -3  182.50    6.16
  -6  -5  -3  196.77    6.23
  -6  -5  -3  191.56    6.29
  -6  -5  -3  193.14    6.28
   6   5   3  186.87    6.28
   6   5   3  185.53    6.34
   6   5   3  186.95    6.22
  -7  -5  -3   27.74    1.01
  -7  -5  -3   30.27    1.12
  -7  -5  -3   28.55    1.19
  -7  -5  -3   29.30    1.20
   7   5   3   26.54    1.09
   7   5   3   28.96    1.02
   7   5   3   28.10    1.28
   7   5   3   28.62    1.13
  -8  -5  -3   27.83    1.21
  -8  -5  -3   26.13    0.97
  -8  -5  -3   27.72    1.12
  -8  -5  -3   28.65    1.19
   8   5   3   25.92    1.13
   8   5   3   26.81    0.98
   8   5   3   26.89    1.30
   8   5   3   26.60    1.06
  -9  -5  -3   17.92    0.73
  -9  -5  -3   19.07    0.93
  -9  -5  -3   20.04    1.06
  -9  -5  -3   18.85    0.99
   9   5   3   18.72    0.98
   9   5   3   18.65    0.84
   9   5   3   19.93    1.33
   9   5   3   19.82    0.74
 -10  -5  -3   37.61    1.47
 -10  -5  -3   32.97    1.55
 -10  -5  -3   32.45    1.21
 -10  -5  -3   34.34    1.56
  10   5   3   32.97    1.22
  10   5   3   36.66    1.70
  10   5   3   33.54    1.32
  10   5   3   33.11    1.49
 -11  -5  -3    1.56    0.47
 -11  -5  -3    1.26    0.47
 -11  -5  -3    1.07    0.62
  11   5   3    1.32    0.51
  11   5   3    1.49    0.66
  11   5   3    1.11    0.35
 -12  -5  -3    8.38    0.81
 -12  -5  -3    5.22    0.66
 -12  -5  -3    5.11    0.91
  12   5   3    5.89    0.52
  12   5   3    6.23    0.87
  12   5   3    7.03    0.91
 -13  -5  -3    1.35    0.58
 -13  -5  -3    0.35    0.75
  13   5   3    0.40    0.69
  13   5   3   -0.12    0.61
 -14  -5  -3    4.91    1.00
 -14  -5  -3    3.54    0.72
  14   5   3    5.20    0.84
  14   5   3    6.68    0.98
 -10   6   3    2.53    0.65
 -10   6   3    1.94    0.92
   9  -6  -3    1.97    0.71
   9  -6  -3    1.61    0.60
  -9   6   3    0.98    0.56
  -9   6   3    1.71    0.83
   8  -6  -3    2.49    0.70
  -8   6   3    3.01    0.78
  -8   6   3    2.65    0.59
   7  -6  -3    5.68    0.75
   7  -6  -3    6.36    0.66
   7  -6  -3    5.89    0.67
  -7   6   3    6.35    0.63
  -7   6   3    6.17    0.80
  -7   6   3    5.20    0.65
   6  -6  -3    9.63    0.67
   6  -6  -3   11.12    0.84
   6  -6  -3   11.21    1.00
   6  -6  -3   10.12    0.73
  -6   6   3   10.40    0.74
  -6   6   3    9.88    0.90
  -6   6   3   10.55    0.67
  -6   6   3   11.58    0.99
   5  -6  -3   60.28    2.28
   5  -6  -3   57.39    2.13
   5  -6  -3   61.81    2.19
   5  -6  -3   56.42    2.13
  -5   6   3   56.67    2.05
  -5   6   3   55.68    2.12
  -5   6   3   60.45    2.31
  -5   6   3   55.17    2.22
   4  -6  -3    1.37    0.35
   4  -6  -3    2.46    0.38
  -4   6   3    2.45    0.45
  -4   6   3    1.81    0.35
  -4   6   3    1.48    0.39
  -4   6   3    1.78    0.27
   3  -6  -3    2.84    0.40
   3  -6  -3    4.05    0.45
   3  -6  -3    4.20    0.38
  -3   6   3    2.88    0.32
  -3   6   3    2.57    0.34
  -3   6   3    3.74    0.45
  -3   6   3    3.08    0.42
   2  -6  -3   91.09    3.06
   2  -6  -3   89.99    2.98
   2  -6  -3   87.97    3.05
  -2   6   3   86.25    2.92
  -2   6   3   86.83    3.05
  -2   6   3   84.12    3.09
  -2   6   3   85.65    3.05
   1  -6  -3   44.29    1.66
   1  -6  -3   43.41    1.54
   1  -6  -3   47.49    1.66
   1  -6  -3   45.48    1.57
  -1   6   3   43.13    1.63
  -1   6   3   43.52    1.53
  -1   6   3   43.92    1.63
  -1   6   3   42.57    1.65
   0  -6  -3    0.35    0.24
   0  -6  -3    0.50    0.27
   0  -6  -3    0.23    0.16
   0  -6  -3    0.61    0.18
   0   6   3    0.09    0.22
   0   6   3    0.92    0.22
   0   6   3    0.58    0.23
  -1  -6  -3   60.06    2.05
  -1  -6  -3   62.33    2.07
  -1  -6  -3   59.48    2.16
  -1  -6  -3   58.77    2.12
   1   6   3   59.40    2.05
   1   6   3   63.04    2.16
   1   6   3   61.22    2.10
   1   6   3   61.26    2.15
  -2  -6  -3  154.99    5.15
  -2  -6  -3  152.66    5.20
  -2  -6  -3  158.16    5.12
   2   6   3  153.99    5.09
   2   6   3  158.68    5.18
   2   6   3  154.10    5.12
  -3  -6  -3    5.83    0.50
  -3  -6  -3    6.41    0.40
  -3  -6  -3    5.83    0.39
   3   6   3    5.81    0.48
   3   6   3    5.61    0.33
   3   6   3    6.05    0.34
   3   6   3    5.13    0.42
  -4  -6  -3    8.01    0.56
  -4  -6  -3    7.33    0.40
  -4  -6  -3    7.58    0.42
   4   6   3    7.01    0.38
   4   6   3    7.62    0.55
   4   6   3    7.50    0.40
   4   6   3    7.27    0.48
  -5  -6  -3   14.65    0.60
  -5  -6  -3   15.03    0.78
  -5  -6  -3   13.46    0.60
  -5  -6  -3   15.06    0.69
   5   6   3   13.87    0.62
   5   6   3   14.54    0.79
   5   6   3   13.88    0.66
  -6  -6  -3   38.79    1.52
  -6  -6  -3   37.02    1.35
  -6  -6  -3   39.88    1.48
  -6  -6  -3   38.88    1.39
   6   6   3   39.93    1.57
   6   6   3   37.94    1.42
   6   6   3   38.25    1.41
  -7  -6  -3    1.99    0.21
  -7  -6  -3    2.16    0.33
  -7  -6  -3    1.74    0.38
  -7  -6  -3    1.60    0.37
   7   6   3    1.74    0.29
   7   6   3    1.40    0.40
   7   6   3    2.02    0.28
  -8  -6  -3   26.68    1.07
  -8  -6  -3   24.91    0.95
  -8  -6  -3   26.95    1.20
  -8  -6  -3   25.65    1.18
   8   6   3   25.16    1.04
   8   6   3   25.64    1.27
   8   6   3   25.99    1.10
  -9  -6  -3   38.62    1.40
  -9  -6  -3   39.11    1.65
  -9  -6  -3   40.85    1.55
  -9  -6  -3   41.68    1.65
   9   6   3   38.91    1.78
   9   6   3   38.52    1.50
   9   6   3   41.30    1.42
   9   6   3   40.67    1.59
 -10  -6  -3    6.41    0.69
 -10  -6  -3    6.34    0.63
 -10  -6  -3    5.86    0.40
 -10  -6  -3    5.65    0.59
  10   6   3    6.14    0.74
  10   6   3    5.82    0.38
  10   6   3    6.63    0.55
  10   6   3    5.65    0.56
 -11  -6  -3    0.89    0.42
 -11  -6  -3   -0.26    0.50
 -11  -6  -3    0.82    0.61
  11   6   3    1.08    0.35
  11   6   3    0.72    0.62
  11   6   3    0.45    0.45
 -12  -6  -3    1.26    0.53
 -12  -6  -3    0.68    0.46
 -12  -6  -3    1.55    0.71
  12   6   3    1.05    0.62
  12   6   3   -0.10    0.80
 -13  -6  -3   56.24    2.63
  13   6   3   58.28    2.50
  13   6   3   68.01    2.76
 -14  -6  -3    1.35    0.58
 -14  -6  -3    1.30    1.30
  14   6   3    1.82    0.68
  14   6   3    0.75    0.79
   9  -7  -3    6.66    0.95
   9  -7  -3    7.95    0.78
  -9   7   3    7.47    0.84
   8  -7  -3    0.23    0.53
   8  -7  -3    0.40    0.67
  -8   7   3    1.08    0.58
  -8   7   3    1.26    0.75
   7  -7  -3    5.90    0.66
   7  -7  -3    4.31    0.75
  -7   7   3    5.50    0.77
  -7   7   3    5.43    0.83
   6  -7  -3   12.09    1.08
   6  -7  -3   10.11    0.71
   6  -7  -3   12.27    0.91
   6  -7  -3   13.15    0.84
  -6   7   3   13.73    1.14
  -6   7   3   11.03    1.00
  -6   7   3   11.85    0.81
   5  -7  -3    0.62    0.40
   5  -7  -3    0.94    0.35
   5  -7  -3    0.49    0.34
   5  -7  -3    0.31    0.50
  -5   7   3    0.54    0.26
  -5   7   3    0.86    0.37
  -5   7   3    0.33    0.49
  -5   7   3    0.41    0.47
   4  -7  -3   40.85    1.70
   4  -7  -3   39.68    1.62
   4  -7  -3   43.31    1.61
  -4   7   3   38.96    1.46
  -4   7   3   40.09    1.72
  -4   7   3   41.90    1.76
  -4   7   3   40.04    1.61
   3  -7  -3    8.53    0.74
   3  -7  -3    7.50    0.59
   3  -7  -3    7.00    0.65
  -3   7   3    7.52    0.61
  -3   7   3    6.40    0.92
  -3   7   3    7.37    0.71
  -3   7   3    7.85    0.44
   2  -7  -3    0.32    0.34
   2  -7  -3    0.72    0.25
   2  -7  -3    0.70    0.34
  -2   7   3    0.43    0.33
  -2   7   3    0.77    0.19
  -2   7   3    0.78    0.31
  -2   7   3    0.66    0.35
   1  -7  -3   25.02    1.10
   1  -7  -3   24.55    1.10
   1  -7  -3   24.98    0.99
   1  -7  -3   23.11    0.92
  -1   7   3   25.47    1.08
  -1   7   3   24.78    1.11
  -1   7   3   25.89    1.08
  -1   7   3   25.87    0.92
   0  -7  -3  186.25    6.17
   0  -7  -3  187.71    6.25
   0  -7  -3  189.97    6.27
   0  -7  -3  185.67    6.15
   0   7   3  187.18    6.22
   0   7   3  187.85    6.27
   0   7   3  187.66    6.26
  -1  -7  -3   15.51    0.66
  -1  -7  -3   15.26    0.82
  -1  -7  -3   15.65    0.78
  -1  -7  -3   16.27    0.66
   1   7   3   16.25    0.80
   1   7   3   15.66    0.71
   1   7   3   16.53    0.80
   1   7   3   15.41    0.66
  -2  -7  -3   20.08    0.97
  -2  -7  -3   20.36    0.82
  -2  -7  -3   22.11    0.91
   2   7   3   21.26    0.95
   2   7   3   20.68    0.83
   2   7   3   21.02    0.80
   2   7   3   21.00    0.92
  -3  -7  -3   25.46    0.96
  -3  -7  -3   24.13    0.99
   3   7   3   24.82    1.03
   3   7   3   24.60    1.09
   3   7   3   24.44    0.92
   3   7   3   24.96    0.93
  -4  -7  -3    1.18    0.34
  -4  -7  -3    1.63    0.31
  -4  -7  -3    1.49    0.26
   4   7   3    2.17    0.30
   4   7   3    1.27    0.20
   4   7   3    1.43    0.34
   4   7   3    1.88    0.21
  -5  -7  -3  143.17    4.78
  -5  -7  -3  143.13    4.71
  -5  -7  -3  134.84    4.67
  -5  -7  -3  141.66    4.64
   5   7   3  141.02    4.63
   5   7   3  142.69    4.73
   5   7   3  138.94    4.82
  -6  -7  -3    0.38    0.37
  -6  -7  -3    0.54    0.21
  -6  -7  -3    0.24    0.31
  -6  -7  -3    0.15    0.20
   6   7   3    0.65    0.23
   6   7   3    0.41    0.36
   6   7   3    0.46    0.27
  -7  -7  -3   10.95    0.56
  -7  -7  -3   12.33    0.59
  -7  -7  -3   11.97    0.74
  -7  -7  -3   12.09    0.82
   7   7   3   12.55    0.69
   7   7   3   12.37    0.65
   7   7   3   11.97    0.85
  -8  -7  -3  107.86    3.68
  -8  -7  -3  103.59    3.48
  -8  -7  -3   96.31    4.06
  -8  -7  -3  104.72    3.54
   8   7   3  107.10    3.77
   8   7   3  105.77    3.57
   8   7   3  104.96    3.58
  -9  -7  -3    9.54    0.54
  -9  -7  -3    9.50    0.63
  -9  -7  -3   10.39    0.82
  -9  -7  -3    8.77    1.07
   9   7   3    9.53    0.93
   9   7   3   10.04    0.98
   9   7   3   11.01    0.66
 -10  -7  -3    0.85    0.50
 -10  -7  -3    2.23    0.57
 -10  -7  -3    0.92    0.35
  10   7   3    1.15    0.34
  10   7   3    1.13    0.42
  10   7   3    0.65    0.57
 -11  -7  -3   24.08    1.30
 -11  -7  -3   23.25    1.36
 -11  -7  -3   23.55    1.13
  11   7   3   25.14    1.54
  11   7   3   24.06    1.23
  11   7   3   24.18    1.09
 -12  -7  -3   26.96    1.59
 -12  -7  -3   28.35    1.32
 -12  -7  -3   28.37    1.47
  12   7   3   32.80    1.80
 -13  -7  -3    1.27    0.79
 -13  -7  -3    0.40    0.61
 -13  -7  -3    0.34    0.46
  13   7   3    0.74    0.60
  13   7   3   -0.06    0.73
 -14  -7  -3    5.64    0.66
 -14  -7  -3    4.36    1.22
  14   7   3    6.41    0.85
  14   7   3    8.04    1.07
   8  -8  -3    3.42    0.79
   8  -8  -3    3.63    0.64
  -8   8   3    3.29    0.87
  -8   8   3    3.05    0.72
   7  -8  -3    0.47    0.66
   7  -8  -3    1.55    0.55
  -7   8   3   -0.18    0.64
  -7   8   3    0.46    0.59
   6  -8  -3   -0.50    0.57
   6  -8  -3   -0.05    0.45
   6  -8  -3   -0.05    0.38
  -6   8   3   -0.23    0.38
  -6   8   3    0.18    0.58
   5  -8  -3   13.30    0.87
   5  -8  -3   10.99    0.78
   5  -8  -3   10.70    0.81
   5  -8  -3   12.11    1.00
  -5   8   3   11.29    0.84
  -5   8   3    9.73    1.04
  -5   8   3   10.57    1.06
   4  -8  -3    0.65    0.36
   4  -8  -3    0.39    0.48
   4  -8  -3    0.31    0.36
  -4   8   3    0.45    0.48
  -4   8   3    0.51    0.50
  -4   8   3    0.84    0.38
   3  -8  -3   42.09    1.68
   3  -8  -3   42.49    1.73
   3  -8  -3   44.00    1.61
  -3   8   3   40.79    1.66
  -3   8   3   39.19    1.43
  -3   8   3   39.79    1.74
  -3   8   3   41.12    1.76
   2  -8  -3    0.79    0.39
   2  -8  -3    0.26    0.28
   2  -8  -3    0.91    0.38
  -2   8   3    0.48    0.18
  -2   8   3    0.10    0.33
  -2   8   3    1.16    0.39
  -2   8   3    1.47    0.43
   1  -8  -3   22.27    1.06
   1  -8  -3   21.77    0.93
  -1   8   3   21.33    1.04
  -1   8   3   22.04    0.82
  -1   8   3   22.28    1.04
   0  -8  -3   45.53    1.61
   0  -8  -3   45.30    1.79
   0  -8  -3   45.06    1.66
   0  -8  -3   45.81    1.78
   0   8   3   46.70    1.80
   0   8   3   47.98    1.73
   0   8   3   46.44    1.78
  -1  -8  -3   47.43    1.67
  -1  -8  -3   47.42    1.83
  -1  -8  -3   48.23    1.80
  -1  -8  -3   47.50    1.69
   1   8   3   46.40    1.83
   1   8   3   47.58    1.69
   1   8   3   48.33    1.74
   1   8   3   48.34    1.82
  -2  -8  -3   10.80    0.76
  -2  -8  -3   11.54    0.56
  -2  -8  -3   11.85    0.71
   2   8   3   12.00    0.74
   2   8   3   11.37    0.58
   2   8   3   11.19    0.72
  -3  -8  -3    5.00    0.54
  -3  -8  -3    5.66    0.63
   3   8   3    6.60    0.41
   3   8   3    6.27    0.56
   3   8   3    5.65    0.58
  -4  -8  -3   53.39    1.92
  -4  -8  -3   52.41    2.02
  -4  -8  -3   54.04    1.90
   4   8   3   53.55    1.84
   4   8   3   52.68    1.87
   4   8   3   54.07    1.97
   4   8   3   54.16    2.06
  -5  -8  -3    0.07    0.38
  -5  -8  -3    0.30    0.25
  -5  -8  -3   -0.07    0.26
   5   8   3    0.23    0.21
   5   8   3   -0.03    0.26
   5   8   3    0.31    0.36
   5   8   3    0.17    0.17
  -6  -8  -3   19.53    0.95
  -6  -8  -3   21.05    1.10
  -6  -8  -3   20.90    0.87
  -6  -8  -3   19.64    0.81
   6   8   3   21.33    0.96
   6   8   3   21.53    1.13
   6   8   3   20.13    0.79
   6   8   3   19.70    0.87
  -7  -8  -3   67.02    2.40
  -7  -8  -3   62.31    2.96
  -7  -8  -3   66.99    2.28
  -7  -8  -3   66.95    2.27
   7   8   3   66.72    2.37
   7   8   3   65.28    2.32
   7   8   3   65.75    2.54
  -8  -8  -3    5.32    0.55
  -8  -8  -3    4.58    0.61
  -8  -8  -3    6.47    0.47
  -8  -8  -3    5.39    0.45
   8   8   3    5.17    0.55
   8   8   3    4.55    0.64
   8   8   3    5.58    0.59
  -9  -8  -3    1.06    0.28
  -9  -8  -3    0.19    0.52
  -9  -8  -3    0.35    0.48
  -9  -8  -3    0.35    0.25
   9   8   3    0.21    0.54
   9   8   3    0.68    0.34
   9   8   3    0.63    0.34
 -10  -8  -3   20.80    0.96
 -10  -8  -3   20.89    1.21
 -10  -8  -3   20.38    0.87
 -10  -8  -3   22.93    1.25
  10   8   3   23.24    1.43
  10   8   3   22.30    1.04
  10   8   3   20.20    1.05
 -11  -8  -3   39.76    1.78
 -11  -8  -3   35.93    1.96
  11   8   3   42.68    1.59
  11   8   3   35.53    1.64
  11   8   3   40.77    2.06
 -12  -8  -3    2.19    0.76
 -12  -8  -3    2.18    0.65
 -12  -8  -3    1.46    0.41
  12   8   3    2.63    0.58
  12   8   3    1.41    0.76
 -13  -8  -3   18.00    1.47
 -13  -8  -3   17.31    1.39
  13   8   3   19.64    1.62
  13   8   3   15.14    1.18
 -14  -8  -3    2.41    0.85
  14   8   3    2.98    1.44
   7  -9  -3    4.56    1.22
   7  -9  -3    5.50    0.66
  -7   9   3    3.29    0.85
  -7   9   3    5.32    0.81
   6  -9  -3    0.33    0.48
   6  -9  -3    0.62    0.64
  -6   9   3    0.87    0.68
  -6   9   3    0.35    0.62
   5  -9  -3    2.56    0.49
   5  -9  -3    2.99    0.65
   5  -9  -3    2.75    0.49
  -5   9   3    2.57    0.49
  -5   9   3    2.81    0.70
   4  -9  -3    5.67    0.55
   4  -9  -3    6.44    0.68
   4  -9  -3    5.76    0.78
  -4   9   3    5.19    0.70
  -4   9   3    6.73    0.74
  -4   9   3    4.67    0.72
   3  -9  -3    1.25    0.38
   3  -9  -3    1.32    0.49
   3  -9  -3    2.13    0.53
  -3   9   3    1.82    0.50
  -3   9   3    1.23    0.53
  -3   9   3    1.93    0.53
   2  -9  -3   12.55    0.76
   2  -9  -3   13.16    0.94
  -2   9   3   14.30    1.00
  -2   9   3   12.46    0.88
   1  -9  -3    8.95    0.80
   1  -9  -3    9.80    0.78
   1  -9  -3    9.14    0.63
  -1   9   3   11.57    0.88
  -1   9   3   10.07    0.75
  -1   9   3    9.70    0.54
  -1   9   3   10.98    0.77
   0  -9  -3    0.07    0.39
   0  -9  -3    0.11    0.38
   0  -9  -3    0.59    0.27
   0  -9  -3    0.37    0.17
   0   9   3    0.52    0.40
   0   9   3    0.81    0.33
   0   9   3    0.65    0.37
   0   9   3    0.59    0.17
  -1  -9  -3   21.62    0.85
  -1  -9  -3   21.78    0.92
  -1  -9  -3   21.07    1.13
   1   9   3   22.52    1.10
   1   9   3   23.17    0.98
   1   9   3   21.72    1.11
  -2  -9  -3   78.36    2.68
  -2  -9  -3   76.63    2.83
  -2  -9  -3   77.87    2.77
  -2  -9  -3   76.77    2.65
   2   9   3   78.52    2.68
   2   9   3   81.42    3.01
   2   9   3   76.92    2.84
  -3  -9  -3    9.58    0.56
  -3  -9  -3    9.70    0.71
  -3  -9  -3   10.12    0.93
   3   9   3   10.44    0.78
   3   9   3    9.96    0.53
   3   9   3    9.29    0.56
   3   9   3   10.85    0.75
  -4  -9  -3    0.83    0.69
  -4  -9  -3    0.58    0.34
  -4  -9  -3    0.16    0.26
   4   9   3    0.34    0.34
   4   9   3    0.08    0.22
   4   9   3    0.44    0.38
   4   9   3   -0.12    0.17
  -5  -9  -3   14.76    0.99
  -5  -9  -3   15.04    0.79
  -5  -9  -3   13.66    0.74
   5   9   3   14.77    0.71
   5   9   3   13.84    1.00
   5   9   3   16.84    0.86
   5   9   3   14.26    0.62
  -6  -9  -3   37.00    1.66
  -6  -9  -3   39.10    1.51
  -6  -9  -3   39.16    1.47
   6   9   3   38.18    1.38
   6   9   3   40.19    1.72
   6   9   3   41.17    1.57
   6   9   3   37.89    1.45
  -7  -9  -3   47.19    1.73
  -7  -9  -3   45.50    1.65
  -7  -9  -3   45.98    1.93
   7   9   3   47.54    1.65
   7   9   3   48.39    2.01
   7   9   3   48.58    1.75
   7   9   3   47.79    1.83
  -8  -9  -3    0.80    0.52
  -8  -9  -3    1.69    0.27
  -8  -9  -3    1.56    0.45
  -8  -9  -3    1.65    0.32
   8   9   3    1.57    0.39
   8   9   3    1.12    0.35
   8   9   3    1.48    0.24
   8   9   3    0.96    0.54
  -9  -9  -3   25.90    1.42
  -9  -9  -3   24.09    1.02
  -9  -9  -3   25.02    1.29
  -9  -9  -3   24.98    1.06
   9   9   3   25.94    1.17
   9   9   3   29.34    1.21
   9   9   3   27.90    1.54
 -10  -9  -3   36.45    1.74
 -10  -9  -3   34.69    1.36
 -10  -9  -3   35.78    1.63
 -10  -9  -3   35.11    1.62
  10   9   3   34.01    1.52
  10   9   3   39.49    1.91
  10   9   3   39.62    1.52
 -11  -9  -3    1.10    0.63
 -11  -9  -3   -0.24    0.59
  11   9   3    0.72    0.43
  11   9   3    0.64    0.46
  11   9   3    0.22    0.67
 -12  -9  -3    4.84    0.79
 -12  -9  -3    5.86    0.80
  12   9   3    5.61    0.64
  12   9   3    6.34    0.97
 -13  -9  -3   14.48    1.30
 -13  -9  -3   14.89    1.37
  13   9   3   12.94    1.09
  13   9   3   16.25    1.63
 -14  -9  -3   12.01    1.35
 -14  -9  -3   12.82    1.32
  14   9   3   12.36    1.14
  14   9   3   17.29    1.65
   6 -10  -3    1.05    0.51
  -6  10   3    1.63    0.74
   5 -10  -3    0.97    0.64
   5 -10  -3    1.01    0.48
  -5  10   3    2.18    0.69
  -5  10   3    1.42    0.70
   4 -10  -3    0.28    0.40
   4 -10  -3    0.35    0.40
   4 -10  -3    0.23    0.57
  -4  10   3   -0.15    0.59
  -4  10   3   -0.45    0.39
  -4  10   3   -0.19    0.60
   3 -10  -3    9.28    0.97
   3 -10  -3    8.75    0.74
   3 -10  -3    8.21    0.80
  -3  10   3    8.49    0.83
  -3  10   3    8.29    0.84
  -3  10   3    9.12    0.97
   2 -10  -3    0.12    0.44
   2 -10  -3    0.47    0.50
   2 -10  -3    0.04    0.34
  -2  10   3    0.83    0.47
  -2  10   3    0.05    0.42
  -2  10   3    0.33    0.53
   1 -10  -3    1.16    0.49
   1 -10  -3    1.44    0.50
  -1  10   3    1.71    0.45
  -1  10   3    1.24    0.52
   0 -10  -3    0.50    0.44
   0 -10  -3    0.42    0.31
   0 -10  -3    0.40    0.44
   0  10   3    0.12    0.40
   0  10   3    0.73    0.48
   0  10   3    0.18    0.35
  -1 -10  -3   37.39    1.33
  -1 -10  -3   33.81    1.59
  -1 -10  -3   34.46    1.38
  -1 -10  -3   37.38    1.56
   1  10   3   37.06    1.61
   1  10   3   36.88    1.44
   1  10   3   34.95    1.57
  -2 -10  -3   24.47    1.04
  -2 -10  -3   25.71    1.21
  -2 -10  -3   24.44    0.97
  -2 -10  -3   24.27    1.28
   2  10   3   26.35    1.07
   2  10   3   25.44    1.26
   2  10   3   26.15    1.25
   2  10   3   25.05    1.05
  -3 -10  -3    2.87    0.56
  -3 -10  -3    2.91    0.34
  -3 -10  -3    2.25    0.46
  -3 -10  -3    3.45    0.33
   3  10   3    3.52    0.51
   3  10   3    2.40    0.32
   3  10   3    2.33    0.49
   3  10   3    3.70    0.42
  -4 -10  -3    4.66    0.41
  -4 -10  -3    3.78    0.59
   4  10   3    4.74    0.58
   4  10   3    5.06    0.40
   4  10   3    4.92    0.54
   4  10   3    4.29    0.47
  -5 -10  -3   17.38    0.87
  -5 -10  -3   17.42    0.95
  -5 -10  -3   17.10    1.09
   5  10   3   19.43    1.03
   5  10   3   18.63    0.73
   5  10   3   18.18    1.09
   5  10   3   17.95    0.82
  -6 -10  -3   69.67    2.56
  -6 -10  -3   72.09    2.57
  -6 -10  -3   68.97    2.73
   6  10   3   71.37    2.53
   6  10   3   73.36    2.80
   6  10   3   77.72    2.67
   6  10   3   72.90    2.49
  -7 -10  -3    3.54    0.43
  -7 -10  -3    3.67    0.48
  -7 -10  -3    3.66    0.63
   7  10   3    3.09    0.39
   7  10   3    3.69    0.50
   7  10   3    3.85    0.66
  -8 -10  -3   15.17    0.94
  -8 -10  -3   15.45    1.19
  -8 -10  -3   14.24    0.80
   8  10   3   16.20    1.15
   8  10   3   15.61    0.92
   8  10   3   14.98    0.83
  -9 -10  -3   30.13    1.42
  -9 -10  -3   30.67    1.26
  -9 -10  -3   32.02    1.64
   9  10   3   30.05    1.34
   9  10   3   34.50    1.41
   9  10   3   33.13    1.72
 -10 -10  -3   -0.55    0.61
 -10 -10  -3   -0.25    0.55
  10  10   3   -0.53    0.36
  10  10   3    0.46    0.41
  10  10   3    0.58    0.67
 -11 -10  -3    7.88    0.87
 -11 -10  -3    8.08    0.83
  11  10   3    8.93    1.04
  11  10   3    8.97    0.79
 -12 -10  -3   21.34    1.45
 -12 -10  -3   21.15    1.43
  12  10   3   24.30    1.73
  12  10   3   20.67    1.20
 -13 -10  -3    9.41    1.62
 -13 -10  -3   13.00    1.31
  13  10   3   12.98    1.06
  13  10   3   10.75    2.12
   5 -11  -3   -0.13    0.47
   5 -11  -3    1.25    0.68
  -5  11   3   -0.27    0.66
  -5  11   3   -0.02    0.61
   4 -11  -3    0.91    0.62
   4 -11  -3   -0.21    0.43
  -4  11   3   -0.24    0.66
  -4  11   3    0.61    0.57
   3 -11  -3    0.65    0.41
   3 -11  -3    1.17    0.61
   3 -11  -3    0.80    0.46
  -3  11   3    1.23    0.66
  -3  11   3    2.22    0.64
  -3  11   3    0.66    0.45
   2 -11  -3    0.50    0.39
   2 -11  -3    1.53    0.58
   2 -11  -3   -0.04    0.45
  -2  11   3    0.30    0.50
  -2  11   3    0.63    0.60
  -2  11   3    1.16    0.49
   1 -11  -3    5.34    0.67
   1 -11  -3    5.57    0.49
   1 -11  -3    5.13    0.64
  -1  11   3    4.37    0.70
  -1  11   3    5.01    0.62
  -1  11   3    6.02    0.64
   0 -11  -3   17.22    0.91
   0 -11  -3   18.02    1.12
   0 -11  -3   16.67    1.10
   0  11   3   20.44    1.25
   0  11   3   19.73    1.04
   0  11   3   19.11    1.11
  -1 -11  -3   19.74    1.14
  -1 -11  -3   17.93    1.04
  -1 -11  -3   19.45    1.19
   1  11   3   19.32    0.99
   1  11   3   22.82    1.26
   1  11   3   20.62    1.18
  -2 -11  -3    0.55    0.32
  -2 -11  -3   -0.05    0.46
  -2 -11  -3    0.61    0.54
   2  11   3   -0.14    0.46
   2  11   3    0.44    0.29
   2  11   3    0.45    0.46
  -3 -11  -3    0.98    0.46
  -3 -11  -3    0.45    0.53
  -3 -11  -3    1.50    0.33
  -3 -11  -3    0.39    0.25
   3  11   3    0.94    0.51
   3  11   3    1.27    0.48
   3  11   3    1.03    0.31
  -4 -11  -3   51.40    1.96
  -4 -11  -3   56.29    2.12
  -4 -11  -3   53.08    1.99
  -4 -11  -3   53.90    2.24
   4  11   3   55.92    2.25
   4  11   3   60.22    2.21
   4  11   3   54.70    1.99
  -5 -11  -3   20.91    1.11
  -5 -11  -3   20.53    0.96
  -5 -11  -3   19.80    1.26
   5  11   3   23.70    1.18
   5  11   3   22.85    1.30
   5  11   3   20.72    0.95
  -6 -11  -3    0.02    0.57
  -6 -11  -3    0.96    0.41
   6  11   3    0.52    0.55
   6  11   3    0.68    0.43
  -7 -11  -3    9.60    0.78
  -7 -11  -3    9.67    1.02
  -7 -11  -3    9.76    0.74
   7  11   3    9.96    0.69
   7  11   3   11.23    0.87
   7  11   3   10.01    1.02
  -8 -11  -3   31.75    1.36
  -8 -11  -3   32.45    1.72
  -8 -11  -3   32.22    1.42
   8  11   3   35.33    2.42
   8  11   3   33.98    1.49
   8  11   3   31.00    1.34
  -9 -11  -3    1.02    0.68
  -9 -11  -3    0.43    0.39
  -9 -11  -3    0.10    0.48
   9  11   3    0.14    0.63
   9  11   3    0.17    0.41
   9  11   3    0.19    0.36
 -10 -11  -3    3.59    0.61
 -10 -11  -3    4.32    0.78
  10  11   3    4.39    0.52
  10  11   3    4.86    0.88
  10  11   3    4.78    0.56
 -11 -11  -3    9.13    0.98
 -11 -11  -3   10.54    1.01
  11  11   3   14.79    1.42
  11  11   3    9.59    0.85
 -12 -11  -3    7.39    0.93
 -12 -11  -3    8.86    0.87
  12  11   3   10.35    1.23
  12  11   3    9.68    0.88
 -13 -11  -3    0.71    0.89
 -13 -11  -3    0.78    0.70
  13  11   3    3.06    0.92
   4 -12  -3    4.59    0.94
  -4  12   3    4.21    0.74
  -4  12   3    2.97    0.91
   3 -12  -3    2.94    0.92
   3 -12  -3    3.39    0.51
  -3  12   3    3.68    0.69
   2 -12  -3    1.80    0.50
   2 -12  -3    1.41    0.64
  -2  12   3    2.33    0.58
  -2  12   3    1.18    0.70
  -2  12   3    0.90    0.50
   1 -12  -3    4.69    0.50
   1 -12  -3    4.31    0.66
   1 -12  -3    4.26    0.84
  -1  12   3    5.60    0.78
  -1  12   3    5.16    0.70
  -1  12   3    4.37    0.82
   0 -12  -3    4.47    0.64
   0 -12  -3    3.42    0.46
   0  12   3    4.76    0.74
   0  12   3    3.84    0.69
  -1 -12  -3    0.65    0.53
  -1 -12  -3    0.69    0.35
  -1 -12  -3    0.14    0.50
   1  12   3    0.44    0.51
   1  12   3    0.34    0.57
  -2 -12  -3   10.81    0.72
  -2 -12  -3   10.61    1.05
  -2 -12  -3    8.83    0.97
   2  12   3   10.62    1.00
   2  12   3   10.38    1.19
  -3 -12  -3   14.54    0.81
  -3 -12  -3   15.37    1.04
  -3 -12  -3   12.44    1.07
   3  12   3   14.24    0.81
   3  12   3   14.23    1.13
   3  12   3   15.02    1.11
  -4 -12  -3   11.80    0.77
  -4 -12  -3   10.35    1.18
  -4 -12  -3   11.15    0.94
   4  12   3   14.04    1.03
   4  12   3   12.89    1.10
   4  12   3   12.67    0.74
  -5 -12  -3    0.38    0.33
  -5 -12  -3    0.92    0.33
  -5 -12  -3    0.69    0.47
   5  12   3    0.27    0.56
   5  12   3    0.99    0.34
   5  12   3    0.58    0.49
  -6 -12  -3    6.25    0.63
  -6 -12  -3    5.85    0.81
  -6 -12  -3    7.96    0.85
   6  12   3    8.02    0.62
   6  12   3    6.01    0.98
   6  12   3    9.07    0.91
  -7 -12  -3   16.37    1.04
  -7 -12  -3   18.93    0.94
  -7 -12  -3   14.15    1.32
   7  12   3   18.92    1.31
   7  12   3   17.21    0.91
   7  12   3   19.73    1.14
  -8 -12  -3    8.48    0.83
  -8 -12  -3   12.11    0.85
  -8 -12  -3   11.31    1.24
   8  12   3   12.00    0.95
   8  12   3   10.18    1.19
   8  12   3    9.44    0.73
  -9 -12  -3    0.63    0.71
  -9 -12  -3    1.32    0.45
   9  12   3    1.22    0.70
   9  12   3    1.21    0.41
   9  12   3    1.90    0.52
 -10 -12  -3   12.15    1.33
 -10 -12  -3   13.36    1.01
  10  12   3   14.46    1.42
  10  12   3   11.62    0.87
  10  12   3   14.89    1.40
 -11 -12  -3   10.26    1.21
 -11 -12  -3   10.27    1.04
  11  12   3    9.18    1.36
  11  12   3    8.38    0.81
 -12 -12  -3   -0.01    0.76
 -12 -12  -3    1.49    0.67
  12  12   3   -0.09    0.78
  12  12   3    0.23    0.45
   2 -13  -3    0.34    0.62
  -2  13   3   -0.36    0.67
   1 -13  -3    6.58    0.75
  -1  13   3    5.83    0.73
  -1  13   3    6.03    1.16
   0 -13  -3    2.45    0.63
   0 -13  -3    2.62    0.63
   0  13   3    2.00    0.70
   0  13   3    2.31    0.60
  -1 -13  -3    1.95    0.61
  -1 -13  -3    1.92    0.59
  -1 -13  -3    0.97    0.58
   1  13   3    1.01    0.56
   1  13   3    1.48    0.67
  -2 -13  -3   11.96    1.11
  -2 -13  -3   10.62    0.76
  -2 -13  -3    9.91    1.00
   2  13   3   10.58    1.07
   2  13   3   13.26    1.17
  -3 -13  -3   22.69    1.32
  -3 -13  -3   23.11    1.38
  -3 -13  -3   21.41    1.07
   3  13   3   27.87    1.47
   3  13   3   22.82    1.45
  -4 -13  -3   -0.15    0.61
  -4 -13  -3    0.59    0.36
  -4 -13  -3    0.09    0.51
   4  13   3    0.65    0.57
   4  13   3    0.43    0.58
   4  13   3   -0.61    0.31
  -5 -13  -3    5.33    0.49
  -5 -13  -3    4.98    0.80
  -5 -13  -3    4.81    0.63
   5  13   3    5.67    0.49
   5  13   3    6.18    0.73
   5  13   3    5.34    0.79
  -6 -13  -3   10.86    1.18
  -6 -13  -3    9.99    1.15
  -6 -13  -3    9.94    0.74
   6  13   3    9.17    0.71
   6  13   3   10.28    1.21
   6  13   3    9.91    1.03
  -7 -13  -3    7.13    0.90
   7  13   3    6.81    0.88
   7  13   3    7.64    0.68
   7  13   3   10.19    0.99
  -8 -13  -3    1.74    0.90
  -8 -13  -3    4.58    0.81
  -8 -13  -3    3.42    0.54
   8  13   3    2.75    0.78
   8  13   3    3.41    0.61
   8  13   3    1.73    0.41
  -9 -13  -3    2.89    0.55
  -9 -13  -3    3.57    0.83
   9  13   3    3.63    0.49
   9  13   3    3.85    0.83
   9  13   3    4.50    0.63
 -10 -13  -3    3.85    0.62
  10  13   3    3.42    1.11
 -11 -13  -3   -0.26    0.77
  11  13   3   -1.15    0.73
  -1 -14  -3    3.45    0.73
  -1 -14  -3    1.66    0.62
   1  14   3    1.71    0.66
   1  14   3    2.67    0.75
  -2 -14  -3    1.74    0.78
  -2 -14  -3    3.45    0.71
   2  14   3    3.60    0.70
  -3 -14  -3   -0.61    0.51
  -3 -14  -3   -0.53    0.63
   3  14   3    0.67    0.64
   3  14   3    1.13    0.63
  -4 -14  -3    6.37    0.71
  -4 -14  -3    7.15    0.86
   4  14   3    8.28    0.86
   4  14   3    7.15    0.88
  -5 -14  -3    0.26    0.52
  -5 -14  -3   -1.05    0.67
   5  14   3   -0.13    0.59
   5  14   3    1.09    0.67
  -6 -14  -3    0.43    0.52
  -6 -14  -3    0.60    0.74
   6  14   3    0.28    0.66
   6  14   3   -0.05    0.56
  -7 -14  -3    1.64    0.55
   7  14   3    1.60    0.92
   7  14   3    0.66    0.56
  -8 -14  -3    1.84    0.77
  -8 -14  -3    1.47    0.52
   8  14   3    1.66    0.77
   8  14   3    0.33    0.54
  -9 -14  -3    9.74    1.07
   9  14   3   12.99    1.44
   8  13  -4    0.81    0.84
   8  13  -4    1.23    0.70
  -8 -13   4    1.47    0.80
   7  13  -4    4.72    0.68
   7  13  -4    6.66    1.12
  -7 -13   4    6.30    1.00
  -7 -13   4    5.07    0.70
   6  13  -4   12.50    1.11
  -6 -13   4   14.76    1.19
  -6 -13   4   15.53    1.39
   5  13  -4    3.68    0.62
   5  13  -4    2.56    0.90
   5  13  -4    3.84    0.66
  -5 -13   4    2.38    0.72
  -5 -13   4    2.07    0.65
  -5 -13   4    3.48    0.61
   4  13  -4    0.52    0.75
   4  13  -4    0.80    0.53
   4  13  -4    0.46    0.58
  -4 -13   4    0.40    0.50
  -4 -13   4   -0.26    0.58
  -4 -13   4    0.01    0.60
   3  13  -4    5.73    0.84
[truncated: 1,281,745 more chars]
